# Supplementary material for: 5-Methyl-1-phenyl-1H-1,2,3-triazole-4-carboxylic acid
Source: Acta Crystallogr Sect E Struct Rep Online. 2008 Aug 30;64(Pt 9):o1843. doi: 10.1107/S1600536808027311 (PMC2960561; doi:10.1107/S1600536808027311)
Supplement: Supplementary file 2 [file e-64-o1843-Isup2.hkl]

# 
# h,k,l, Fc-squared, Fo-squared, sigma(Fo-squared) and status flag 
# 
data_I
_shelx_title ' zh in C2/c' 
_shelx_refln_list_code          4 
_shelx_F_calc_maximum      276.52 
_exptl_crystal_F_000       848.00 
_reflns_d_resolution_high  0.7709 
 
loop_ 
 _symmetry_equiv_pos_as_xyz 
 'x, y, z' 
 '-x, y, -z+1/2' 
 'x+1/2, y+1/2, z' 
 '-x+1/2, y+1/2, -z+1/2' 
 '-x, -y, -z' 
 'x, -y, z-1/2' 
 '-x+1/2, -y+1/2, -z' 
 'x+1/2, -y+1/2, z-1/2' 
 
_cell_length_a    23.6159 
_cell_length_b     7.7189 
_cell_length_c    12.6063 
_cell_angle_alpha  90.000 
_cell_angle_beta  113.180 
_cell_angle_gamma  90.000 
 
_shelx_F_squared_multiplier     1.000 
 
loop_ 
 _refln_index_h 
 _refln_index_k 
 _refln_index_l 
 _refln_F_squared_calc 
 _refln_F_squared_meas 
 _refln_F_squared_sigma 
 _refln_observed_status 
   4   0   0     6614.10     5927.50     40.58 o 
   6   0   0     1620.20     1514.47     35.56 o 
   8   0   0     6587.53     7320.95     71.11 o 
  10   0   0     2934.68     3227.20     54.48 o 
  12   0   0     3081.49     3383.99     45.62 o 
  14   0   0        0.56        6.15      8.63 o 
  16   0   0        2.34       10.30      5.02 o 
  18   0   0     1475.15     1573.58     36.75 o 
  20   0   0     2390.89     2360.75    154.00 o 
  22   0   0       49.45       49.04      7.43 o 
  24   0   0        0.27        1.75      7.68 o 
  26   0   0       11.71       29.32     29.47 o 
  28   0   0        6.12       16.16     19.07 o 
   1   1   0     5836.10     5093.50     52.62 o 
   3   1   0      670.43      552.74      5.51 o 
   5   1   0       40.34       36.00      6.06 o 
   7   1   0     1845.44     1876.60     17.27 o 
   9   1   0     3873.92     4072.13     34.57 o 
  11   1   0        2.81        9.88      4.03 o 
  13   1   0      240.43      230.46     11.89 o 
  15   1   0       83.77       90.14      6.25 o 
  17   1   0      753.30      820.62     15.90 o 
  19   1   0      305.32      277.63     17.44 o 
  21   1   0       21.20       16.55      5.19 o 
  23   1   0        9.03       14.09      4.59 o 
  25   1   0       19.94       19.19      9.52 o 
  27   1   0       21.60       11.12      8.37 o 
   0   2   0     2047.91     1906.08     36.57 o 
   2   2   0     3597.15     3502.00     23.98 o 
   4   2   0     6638.68     6230.29     45.15 o 
   6   2   0      252.09      215.86      5.60 o 
   8   2   0      106.17      120.59      5.46 o 
  10   2   0       42.89       53.58      4.57 o 
  12   2   0      244.59      242.95     33.57 o 
  14   2   0       13.90       11.95      3.53 o 
  16   2   0      820.71      805.75     16.78 o 
  18   2   0      309.76      353.37     19.25 o 
  20   2   0        8.81       16.34      6.38 o 
  22   2   0       20.06       18.02      7.43 o 
  24   2   0        2.16       11.99      7.13 o 
  26   2   0        1.13        9.39      9.45 o 
   1   3   0     2307.14     2334.67     21.67 o 
   3   3   0        0.31        2.04      1.60 o 
   5   3   0      305.89      277.64      8.77 o 
   7   3   0       11.20       17.78      3.71 o 
   9   3   0     2787.34     2971.34     32.59 o 
  11   3   0      443.49      386.12     11.42 o 
  13   3   0      223.76      223.17     11.34 o 
  15   3   0       32.55       25.22      5.80 o 
  17   3   0      359.96      353.54     13.97 o 
  19   3   0       74.89       72.07      7.16 o 
  21   3   0        0.67        7.47      4.48 o 
  23   3   0        0.41       -1.18      7.04 o 
  25   3   0       10.01       16.83      9.50 o 
   0   4   0    14463.05    15616.67    338.77 o 
   2   4   0      404.71      406.74     12.03 o 
   4   4   0      519.76      460.80      9.10 o 
   6   4   0     1105.26     1113.68     13.61 o 
   8   4   0      753.16      755.79     17.18 o 
  10   4   0       67.14       63.32      6.91 o 
  12   4   0       63.21       78.38      7.56 o 
  14   4   0        0.02        9.98      4.21 o 
  16   4   0      163.03      160.41      9.87 o 
  18   4   0      317.63      336.43     14.20 o 
  20   4   0       55.41       38.91      5.49 o 
  22   4   0        2.48        7.41      6.13 o 
  24   4   0       10.34        3.47     28.48 o 
   1   5   0      631.71      581.76     16.29 o 
   3   5   0       23.26       19.98      5.21 o 
   5   5   0      255.95      268.62     13.77 o 
   7   5   0      129.23      134.92     11.67 o 
   9   5   0        0.22        6.20      5.93 o 
  11   5   0       17.71       16.07      3.72 o 
  13   5   0      171.16      178.68     10.58 o 
  15   5   0       61.58       57.89      6.83 o 
  17   5   0        0.40        9.43      5.31 o 
  19   5   0       37.22       42.71     10.27 o 
  21   5   0       60.26       44.08      8.60 o 
  23   5   0       13.23       19.59     13.99 o 
   0   6   0      246.56      250.39     28.94 o 
   2   6   0      337.86      292.05     13.31 o 
   4   6   0        2.49        3.89      8.12 o 
   6   6   0        1.75       10.92      7.81 o 
   8   6   0       92.86       61.39     22.62 o 
  10   6   0       30.84       26.75      9.75 o 
  12   6   0        3.73        6.34      6.97 o 
  14   6   0       13.94       14.37      5.36 o 
  16   6   0        7.37       11.54      6.59 o 
  18   6   0       44.92       39.00     10.07 o 
  20   6   0       42.70       12.24      7.79 o 
  22   6   0       38.28       45.80     43.78 o 
   1   7   0      162.80      157.59     15.80 o 
   3   7   0       38.61       44.35     11.03 o 
   5   7   0       21.69       17.39      7.17 o 
   7   7   0       10.06        6.21      5.67 o 
   9   7   0       38.24       40.56      6.66 o 
  11   7   0        3.49       -2.10      5.76 o 
  13   7   0       28.42       20.26      6.65 o 
  15   7   0       10.84       13.29      6.86 o 
  17   7   0        0.01       11.18      8.71 o 
  19   7   0        6.66       -2.01      7.67 o 
   0   8   0       49.73       35.26     14.61 o 
   2   8   0        0.60       15.54     11.01 o 
   4   8   0        0.20        5.57      9.27 o 
   6   8   0       38.08       34.77     10.71 o 
   8   8   0        0.23       13.04      9.86 o 
  10   8   0        1.47       11.14      9.35 o 
  12   8   0        9.87       25.92      8.22 o 
  14   8   0        0.00        5.33      8.92 o 
  16   8   0        1.19        9.92      9.28 o 
   1   9   0        1.73        0.67      9.25 o 
   3   9   0        0.66       13.24     10.10 o 
   5   9   0        0.88       25.26     10.28 o 
   7   9   0        0.06       12.30     10.06 o 
   9   9   0        0.26       15.88     10.32 o 
  11   9   0        4.34       12.56      6.98 o 
   0  10   0        3.17       -3.84     20.40 o 
 -27   1   1        7.03       15.83      9.25 o 
 -25   1   1        5.61        5.92      5.66 o 
 -23   1   1        1.87       -2.34      4.45 o 
 -21   1   1       24.33        5.88      4.03 o 
 -19   1   1      604.24      621.51     21.08 o 
 -17   1   1     2247.87     2497.23     33.33 o 
 -15   1   1        0.36        7.30      3.49 o 
 -13   1   1      759.59      784.43     12.93 o 
 -11   1   1     1477.35     1595.10     20.16 o 
  -9   1   1     8403.44     8738.64     63.34 o 
  -7   1   1     3494.15     3308.10     24.81 o 
  -5   1   1     5766.14     5263.19     31.79 o 
  -3   1   1      912.83      766.33      8.48 o 
  -1   1   1     8614.89     7907.27     44.02 o 
   1   1   1      124.34      101.33     19.87 o 
   3   1   1      423.40      399.03      5.81 o 
   5   1   1       10.39        9.38      3.30 o 
   9   1   1     2170.16     2340.55     22.54 o 
  11   1   1        8.32        6.40      8.16 o 
  13   1   1        0.95        8.16      3.29 o 
  15   1   1       80.10       99.66      8.27 o 
  17   1   1      210.71      225.22     10.93 o 
  19   1   1       82.44       69.37      6.90 o 
  21   1   1       28.17       40.97      5.88 o 
  23   1   1        2.65        1.33      7.41 o 
  25   1   1       50.35       42.86      8.89 o 
  27   1   1       45.61       64.25     17.78 o 
 -28   2   1        6.30       34.33     15.39 o 
 -26   2   1        0.31        0.21     10.04 o 
 -24   2   1       36.23       21.27      6.56 o 
 -22   2   1       25.13       22.21      5.54 o 
 -20   2   1      556.49      537.62     20.87 o 
 -18   2   1      170.79      167.12     14.28 o 
 -16   2   1      309.36      340.03     12.53 o 
 -14   2   1        6.79       13.79      4.33 o 
 -12   2   1      565.63      539.67     10.15 o 
 -10   2   1     1309.87     1317.90     15.91 o 
  -8   2   1     7791.01     8029.25     64.91 o 
  -6   2   1      383.71      356.01      6.39 o 
  -4   2   1     1246.34     1213.92     11.34 o 
  -2   2   1     1292.41     1237.99     17.19 o 
   2   2   1     9793.09     9134.30     57.91 o 
   4   2   1        1.81        0.48      3.59 o 
   6   2   1     2940.46     2862.46     23.84 o 
   8   2   1      535.60      595.49     10.18 o 
  10   2   1      101.04       93.22      6.02 o 
  14   2   1       23.53       20.00      4.29 o 
  16   2   1      194.47      189.22      8.70 o 
  20   2   1      875.41      886.68     21.32 o 
  22   2   1       24.71       20.06      7.67 o 
  24   2   1       62.35       88.76     21.23 o 
  26   2   1        6.77       -1.65      9.76 o 
 -27   3   1       13.66       14.56      9.08 o 
 -25   3   1        0.20        6.93      8.56 o 
 -23   3   1      102.49      121.32     12.21 o 
 -21   3   1      131.92      118.05      9.83 o 
 -19   3   1       83.16       79.73      7.65 o 
 -17   3   1      852.25      904.40     18.71 o 
 -15   3   1      971.93     1008.06     25.31 o 
 -13   3   1     1199.12     1263.06     17.25 o 
 -11   3   1      141.18      148.19      7.10 o 
  -9   3   1      653.68      639.29     11.48 o 
  -7   3   1      762.85      752.56     11.29 o 
  -5   3   1       29.31       22.80      2.14 o 
  -3   3   1      940.39      913.04     17.77 o 
  -1   3   1     7811.24     7534.02     67.12 o 
   1   3   1      123.20       99.93      3.97 o 
   3   3   1     2017.94     1863.03     19.58 o 
   5   3   1     3756.83     3926.15     33.92 o 
   7   3   1      116.58       95.70      7.24 o 
   9   3   1      114.88      110.71      8.02 o 
  11   3   1      453.65      427.48     11.30 o 
  13   3   1       38.87       45.21      5.86 o 
  15   3   1        9.25       13.01      4.62 o 
  17   3   1       45.95       47.22      6.91 o 
  19   3   1       56.88       53.61      8.33 o 
  21   3   1       19.68       11.25      5.93 o 
  23   3   1        9.43        5.07      4.04 o 
  25   3   1        0.46        5.49      9.53 o 
 -26   4   1       12.86       18.94     19.74 o 
 -24   4   1       22.93       25.13     10.19 o 
 -22   4   1        0.99        4.57      6.54 o 
 -20   4   1        2.29        9.21      5.32 o 
 -18   4   1      374.68      365.70     99.34 o 
 -16   4   1      402.43      391.64     17.42 o 
 -14   4   1       84.67       92.29      8.81 o 
 -12   4   1      120.12      129.75      7.41 o 
 -10   4   1       79.31       80.87      8.26 o 
  -8   4   1      350.51      340.09     10.96 o 
  -6   4   1      113.56      100.89      8.40 o 
  -4   4   1       49.73       40.95      7.72 o 
  -2   4   1      326.26      375.41     11.23 o 
   0   4   1       27.63       33.41      4.59 o 
   2   4   1     6101.24     6429.08     76.17 o 
   4   4   1     2511.66     2551.15     29.79 o 
   6   4   1       99.25       82.26      5.40 o 
   8   4   1        7.33        8.98      4.63 o 
  10   4   1       45.64       45.51      5.41 o 
  12   4   1       33.38       35.88      6.47 o 
  14   4   1       29.38       37.95      7.28 o 
  16   4   1       60.10       62.18      7.05 o 
  18   4   1        5.51       11.96      5.08 o 
  20   4   1       12.23        9.43      5.78 o 
  22   4   1      163.43      124.24     30.23 o 
  24   4   1       15.43       45.37     15.34 o 
 -25   5   1        1.83        1.07     14.61 o 
 -23   5   1        4.92       12.84      4.73 o 
 -21   5   1       29.70       31.01      9.88 o 
 -19   5   1        3.50        6.06      5.74 o 
 -17   5   1       33.17       12.07      5.33 o 
 -15   5   1       13.10       18.54      6.60 o 
 -13   5   1        5.01        5.90      6.43 o 
 -11   5   1       49.19       43.58      8.27 o 
  -9   5   1      422.26      440.15     18.23 o 
  -7   5   1        0.06        0.34      4.77 o 
  -5   5   1       41.31       36.01      6.49 o 
  -3   5   1       74.08       89.44      9.39 o 
   1   5   1      952.87     1035.58     16.56 o 
   3   5   1      152.50      157.82      6.26 o 
   5   5   1       35.34       34.13      5.05 o 
   7   5   1       14.53       26.14      5.50 o 
   9   5   1      253.29      251.86     11.03 o 
  11   5   1       23.56       20.54      7.63 o 
  13   5   1      154.98      143.60     12.38 o 
  15   5   1      183.67      175.23     11.07 o 
  17   5   1       16.96       15.22      5.88 o 
  19   5   1       34.20       28.67      6.46 o 
  21   5   1       27.52       49.52     16.82 o 
  23   5   1        2.09        7.95     13.51 o 
 -22   6   1        9.96       12.02      8.45 o 
 -20   6   1        1.83       10.11      9.52 o 
 -18   6   1       74.77       55.52     10.68 o 
 -16   6   1       25.10       22.06      6.80 o 
 -14   6   1      116.81       99.20     10.54 o 
 -12   6   1       21.19       24.76      7.08 o 
 -10   6   1       29.48       29.24      6.65 o 
  -8   6   1        2.59        3.30      6.58 o 
  -6   6   1      573.19      628.99     17.31 o 
  -4   6   1      106.77      114.91     10.38 o 
  -2   6   1       44.00       55.26      7.09 o 
   0   6   1      727.19      691.47     18.76 o 
   2   6   1      234.01      246.33     12.18 o 
   4   6   1       45.17       47.42      6.64 o 
   6   6   1       12.71       22.63     11.67 o 
   8   6   1      112.19       82.47     13.54 o 
  10   6   1       10.83       -2.27      7.02 o 
  12   6   1      103.34       71.65     15.38 o 
  14   6   1      131.11      136.63     10.86 o 
  16   6   1       20.80       18.23      6.35 o 
  18   6   1        6.53        6.52      9.67 o 
  20   6   1        1.70       22.85     13.62 o 
 -19   7   1        5.78        8.23      7.92 o 
 -17   7   1        2.81       18.30      7.35 o 
 -15   7   1        7.33        1.65      7.03 o 
 -13   7   1      102.45       66.50     18.49 o 
 -11   7   1       28.02       25.32      9.59 o 
  -9   7   1        2.01       14.98      5.36 o 
  -7   7   1        5.78        5.79      5.95 o 
  -5   7   1        9.56       11.29      3.44 o 
  -3   7   1        3.34        5.87      9.15 o 
  -1   7   1      137.19      144.43     17.03 o 
   1   7   1        2.25       20.51      9.88 o 
   3   7   1        0.97       18.84      9.09 o 
   5   7   1       34.63       37.75      9.05 o 
   7   7   1        0.97       11.01      6.45 o 
   9   7   1        0.38        6.46      5.94 o 
  11   7   1        6.05        8.06      6.87 o 
  13   7   1       33.45       38.90      8.57 o 
  15   7   1        5.22       11.59      7.32 o 
  17   7   1        3.07       14.12      7.27 o 
  19   7   1        1.12       16.07     19.07 o 
 -16   8   1        7.80        7.19     17.09 o 
 -14   8   1        0.12       18.98     17.84 o 
 -12   8   1       18.83       24.08      7.51 o 
 -10   8   1       40.12       43.08      9.81 o 
  -8   8   1       28.33       21.87      8.98 o 
  -6   8   1       30.25       24.88     10.59 o 
  -4   8   1       25.07       25.17     14.55 o 
  -2   8   1        4.59       10.22      9.82 o 
   0   8   1        2.61       22.26     10.28 o 
   2   8   1        0.44       15.77     10.21 o 
   4   8   1        8.48       18.27      9.64 o 
   6   8   1        9.67       17.74      9.53 o 
   8   8   1       75.23       62.08     11.04 o 
  10   8   1       44.95       44.23     13.10 o 
  12   8   1        1.00       10.99      8.44 o 
  14   8   1       49.59       41.98     25.45 o 
  16   8   1       17.95        9.60      9.07 o 
 -11   9   1        0.11        9.32      7.75 o 
  -9   9   1        8.02       19.82      9.38 o 
  -7   9   1        2.60        5.28      9.72 o 
  -5   9   1        6.41       21.38     10.05 o 
  -3   9   1        2.19       -7.58      9.45 o 
  -1   9   1       13.02       21.11     11.90 o 
   1   9   1       11.82        7.82     10.06 o 
   3   9   1       10.85        8.48     10.57 o 
   5   9   1        0.66        0.43      9.05 o 
   7   9   1        0.49        4.48      9.15 o 
   9   9   1        6.97       17.04      8.58 o 
  11   9   1        0.02       14.86      9.09 o 
 -28   0   2       22.16       11.79     18.41 o 
 -26   0   2       38.45       26.32     10.93 o 
 -24   0   2      175.82      163.68     15.84 o 
 -22   0   2      276.65      241.95     19.39 o 
 -20   0   2       59.27       48.56      8.36 o 
 -18   0   2      523.14      547.85     31.18 o 
 -16   0   2      547.48      534.78     20.06 o 
 -14   0   2      133.07      157.76     12.51 o 
 -12   0   2       67.55      106.75      9.54 o 
 -10   0   2       47.72       31.36      4.23 o 
  -8   0   2    16040.60    15545.12    135.39 o 
  -6   0   2       19.00       17.78      8.11 o 
  -4   0   2     5208.63     4975.25     44.99 o 
  -2   0   2      155.31       93.52      2.29 o 
   0   0   2    76465.95    63174.01    125.43 o 
   2   0   2      169.42      156.60      9.93 o 
   4   0   2       12.66        6.23      1.72 o 
   6   0   2     5200.25     4819.27     47.12 o 
   8   0   2      187.46      172.75      7.17 o 
  10   0   2      386.35      279.71     13.81 o 
  12   0   2      420.69      444.62     11.88 o 
  14   0   2      109.89       95.84     10.09 o 
  16   0   2     1666.52     1689.55     38.44 o 
  18   0   2     1453.07     1571.12     82.88 o 
  20   0   2      572.90      538.63     42.85 o 
  22   0   2        5.32        7.65     13.91 o 
  24   0   2      138.68      167.85     46.57 o 
  26   0   2        0.55        6.40     10.53 o 
 -29   1   2        4.00        0.76     12.03 o 
 -27   1   2        5.65       18.60     12.68 o 
 -25   1   2       15.65       16.65      6.47 o 
 -23   1   2        6.93       14.83      4.18 o 
 -21   1   2       62.38       39.60      7.46 o 
 -19   1   2      159.17      179.06     10.96 o 
 -17   1   2     2591.99     2698.49     42.88 o 
 -15   1   2      861.88      890.32     15.67 o 
 -13   1   2     2978.77     3328.69     35.16 o 
 -11   1   2     2691.84     2926.76     30.40 o 
  -9   1   2     3598.12     3575.59     30.71 o 
  -7   1   2     1453.52     1284.94     12.62 o 
  -5   1   2     1716.18     1483.24     16.27 o 
  -3   1   2       88.38       80.66      4.00 o 
  -1   1   2     6521.25     6019.59     35.50 o 
   1   1   2     2396.19     2412.79     17.91 o 
   3   1   2     3881.54     3632.51     25.84 o 
   5   1   2     6171.40     5923.35     43.43 o 
   7   1   2     2694.73     2872.69     24.36 o 
   9   1   2       63.68       81.04      4.66 o 
  11   1   2      247.81      197.36      6.68 o 
  13   1   2       17.49        9.21      3.30 o 
  15   1   2      135.22      121.97      8.12 o 
  17   1   2       49.88       44.95      7.79 o 
  19   1   2       21.15       29.21      7.30 o 
  21   1   2       15.13       10.28      6.47 o 
  23   1   2       66.60       64.36     10.29 o 
  25   1   2        4.34       11.64      5.80 o 
 -28   2   2        0.56      -16.42     10.96 o 
 -26   2   2       17.24       18.39      7.14 o 
 -24   2   2       39.74       41.32      7.60 o 
 -22   2   2       82.64       64.54      7.36 o 
 -20   2   2       18.54       18.26      5.06 o 
 -18   2   2      290.08      286.12     13.41 o 
 -16   2   2       10.69        4.04      3.31 o 
 -14   2   2      674.04      684.08     12.22 o 
 -12   2   2      245.32      247.62      9.35 o 
 -10   2   2      613.12      651.75     14.61 o 
  -8   2   2      745.33      779.84      9.47 o 
  -6   2   2      634.87      594.77      9.31 o 
  -4   2   2     4050.68     3729.15     29.61 o 
  -2   2   2    18883.95    17534.56    124.83 o 
   0   2   2      896.01      858.40     19.63 o 
   2   2   2    17029.50    16373.80    100.37 o 
   6   2   2      248.50      238.51      7.24 o 
   8   2   2       80.55       99.32      6.44 o 
  10   2   2       18.63       20.56      6.84 o 
  12   2   2        1.12        2.19      3.20 o 
  14   2   2        8.22       15.68      3.87 o 
  16   2   2       40.65       46.80      6.09 o 
  18   2   2      260.21      254.63     13.71 o 
  20   2   2        1.20        6.54      8.62 o 
  22   2   2      180.87      188.47     28.60 o 
  24   2   2       23.46       29.16      8.78 o 
 -27   3   2        7.55       10.45     11.33 o 
 -25   3   2        8.27       20.35      7.27 o 
 -23   3   2        0.14        9.22      7.05 o 
 -21   3   2      103.20       84.18      7.48 o 
 -19   3   2      297.71      333.60     22.17 o 
 -17   3   2      734.24      757.12     19.35 o 
 -15   3   2      239.03      243.75     10.20 o 
 -13   3   2       30.58       31.75      5.56 o 
 -11   3   2      314.98      313.23      8.28 o 
  -9   3   2     1694.84     1736.66     19.43 o 
  -7   3   2     1341.46     1281.98     16.82 o 
  -5   3   2      246.65      228.96      8.83 o 
  -3   3   2        4.70        1.65      4.26 o 
  -1   3   2     2558.43     2488.02     27.04 o 
   1   3   2      123.46      118.15      5.35 o 
   3   3   2       38.17       44.82      3.88 o 
   5   3   2      227.52      225.68      6.58 o 
   7   3   2      815.41      918.81     12.62 o 
   9   3   2      201.06      258.04      9.61 o 
  11   3   2        0.00        2.51      3.42 o 
  13   3   2        1.67       10.68      4.66 o 
  15   3   2      404.94      422.18     17.08 o 
  17   3   2       19.31       13.12      4.52 o 
  19   3   2       31.00       31.48      8.88 o 
  21   3   2        0.29       -1.72      8.37 o 
  23   3   2        4.54       14.97      9.44 o 
  25   3   2        8.31       17.79     10.56 o 
 -26   4   2        3.82       27.31     24.04 o 
 -24   4   2       26.01       15.41      7.81 o 
 -22   4   2      109.24       99.18     12.30 o 
 -20   4   2       76.49       73.41      8.50 o 
 -18   4   2      119.28      119.94     11.17 o 
 -16   4   2       38.36       35.68      5.56 o 
 -14   4   2      487.81      508.10     12.39 o 
 -12   4   2       47.39       46.26      5.82 o 
 -10   4   2      303.05      252.55      7.90 o 
  -8   4   2      454.93      456.72     17.48 o 
  -6   4   2      862.39      897.94     14.61 o 
  -4   4   2       78.81       67.74      6.53 o 
  -2   4   2      949.12      882.58     15.88 o 
   0   4   2     8492.21     8842.55     67.99 o 
   2   4   2     4254.80     4536.52     39.26 o 
   4   4   2        4.97        6.42      3.95 o 
   6   4   2       64.19       59.04      6.17 o 
   8   4   2      136.32      109.06      7.97 o 
  10   4   2      100.68      119.21      8.39 o 
  12   4   2      428.92      352.23     27.29 o 
  14   4   2      305.46      306.56     21.27 o 
  16   4   2       75.74       70.92     12.93 o 
  18   4   2       55.54       48.42      8.26 o 
  20   4   2       42.23       39.31      9.37 o 
  22   4   2       16.48       40.03      8.64 o 
  24   4   2       55.38       97.76     22.73 o 
 -25   5   2        0.15       -0.89      8.96 o 
 -23   5   2       45.19       37.49      9.77 o 
 -21   5   2       27.29       14.66      9.38 o 
 -19   5   2        2.66       12.75      5.68 o 
 -17   5   2       77.21       79.53      8.08 o 
 -15   5   2      379.26      351.72     19.55 o 
 -13   5   2      588.16      627.09     32.54 o 
 -11   5   2      365.74      383.60     14.59 o 
  -9   5   2        3.16        3.69      8.77 o 
  -7   5   2        2.93       14.11      5.09 o 
  -5   5   2       12.44       20.92     12.39 o 
  -3   5   2      182.07      179.44     11.92 o 
  -1   5   2      756.82      757.62     21.21 o 
   1   5   2       74.86       79.40     10.03 o 
   3   5   2      261.50      242.20     14.23 o 
   5   5   2      916.03     1024.32     18.52 o 
   7   5   2       23.48       36.11      5.63 o 
   9   5   2       26.41       21.27      6.54 o 
  11   5   2      195.17      218.83     11.74 o 
  13   5   2       45.82       29.08      6.43 o 
  15   5   2       18.56       11.10      6.95 o 
  17   5   2       34.99       38.08      9.01 o 
  19   5   2        8.51       23.83      9.96 o 
  21   5   2        0.02       36.72    142.19 o 
 -22   6   2        0.33        9.95      6.80 o 
 -20   6   2       12.67       23.73      7.87 o 
 -18   6   2        0.24        7.44     13.54 o 
 -16   6   2        1.50       17.28      9.99 o 
 -14   6   2        0.95       19.01      6.68 o 
 -12   6   2        7.85        2.12      4.94 o 
 -10   6   2       56.46       60.48      7.50 o 
  -8   6   2      122.40      110.24     10.50 o 
  -6   6   2      267.14      300.94     17.15 o 
  -4   6   2      286.57      266.80     11.26 o 
  -2   6   2      319.55      359.90     21.80 o 
   0   6   2      212.22      189.93     11.70 o 
   2   6   2      125.66      123.10      7.24 o 
   4   6   2       72.23       51.22      5.87 o 
   6   6   2       83.03       81.49      8.00 o 
   8   6   2       50.91       60.97     10.52 o 
  10   6   2        7.97       20.10      7.15 o 
  12   6   2        6.98       12.61      6.44 o 
  14   6   2      180.07      188.67     20.48 o 
  16   6   2       72.53       45.68     21.81 o 
  18   6   2        4.74        2.95      5.92 o 
  20   6   2       12.73       -9.11     12.35 o 
 -21   7   2       30.87       21.74      8.55 o 
 -19   7   2       14.18       18.15     11.36 o 
 -17   7   2        9.54       10.18      9.94 o 
 -15   7   2       18.83       34.47     10.70 o 
 -13   7   2       12.34       17.21      5.67 o 
 -11   7   2        3.99       15.65      5.61 o 
  -9   7   2       66.73       54.92      8.04 o 
  -7   7   2        6.00        6.60      6.84 o 
  -5   7   2        0.37        2.58      8.83 o 
  -3   7   2      121.06      107.68     11.33 o 
  -1   7   2       85.51       81.91     16.97 o 
   1   7   2       83.92       80.04     13.25 o 
   3   7   2       60.85       58.19     11.73 o 
   5   7   2       58.64       84.30     11.78 o 
   7   7   2        1.71        9.05      6.38 o 
   9   7   2       34.76       50.90      8.79 o 
  11   7   2        3.97       21.41      7.31 o 
  13   7   2       47.09       25.16      7.41 o 
  15   7   2       62.70       72.16     12.16 o 
  17   7   2        4.77       25.57      9.42 o 
 -18   8   2        7.29        3.86      6.15 o 
 -16   8   2        2.27       -4.27      8.60 o 
 -14   8   2       40.28       16.74     14.61 o 
 -12   8   2        2.67        5.06      5.67 o 
 -10   8   2        5.14       11.20      5.63 o 
  -8   8   2        7.56        7.29      9.26 o 
  -6   8   2       88.43      109.32     17.04 o 
  -4   8   2       36.83       28.14     10.79 o 
  -2   8   2       33.36       42.03     11.57 o 
   0   8   2      209.10      216.56     16.31 o 
   2   8   2       48.87       63.70     12.35 o 
   4   8   2        8.38       18.91      9.94 o 
   6   8   2        6.89        5.71     11.78 o 
   8   8   2        7.18        4.69      8.83 o 
  10   8   2        0.29       13.16      8.91 o 
  12   8   2       80.48       65.11     21.20 o 
  14   8   2       48.31       34.59     10.87 o 
 -13   9   2       10.09       20.07      9.72 o 
 -11   9   2        9.62        8.96     32.78 o 
  -9   9   2        4.88       20.00      7.51 o 
  -7   9   2        1.33       -1.89      8.52 o 
  -5   9   2        4.96       13.04     18.20 o 
  -3   9   2        0.19       -1.10     10.09 o 
  -1   9   2       37.32       44.30     12.05 o 
   1   9   2        9.23       25.32     10.43 o 
   3   9   2        6.10        6.45      9.36 o 
   5   9   2        0.00       -0.61      9.22 o 
   7   9   2        0.06       12.56     10.40 o 
   9   9   2        0.47       16.30      6.84 o 
 -29   1   3       14.86        6.33     12.41 o 
 -27   1   3        5.63        9.75      7.16 o 
 -25   1   3       98.32      102.55     13.37 o 
 -23   1   3        3.02        0.74      4.94 o 
 -21   1   3      258.72      229.66     13.99 o 
 -19   1   3      200.27      209.43     10.72 o 
 -17   1   3      468.97      452.32     14.80 o 
 -15   1   3      119.66      113.14      6.79 o 
 -13   1   3     1579.53     1768.37     29.01 o 
 -11   1   3     1871.99     1990.75     21.80 o 
  -9   1   3     1134.85     1114.14     17.10 o 
  -7   1   3     1835.98     1731.99     22.27 o 
  -5   1   3       40.17       37.81      3.14 o 
  -3   1   3     1191.48     1082.42     11.02 o 
  -1   1   3     1904.68     1718.12     14.95 o 
   1   1   3     3326.43     3289.67     24.26 o 
   3   1   3        6.05        5.39      2.64 o 
   5   1   3      259.46      227.64      6.43 o 
   7   1   3     5483.72     5987.61     47.35 o 
   9   1   3        8.78        6.13      2.95 o 
  11   1   3      121.57      113.41      5.52 o 
  13   1   3       58.29       44.55      4.59 o 
  15   1   3      869.84      922.21     27.86 o 
  17   1   3        0.00        9.44      5.92 o 
  19   1   3        5.30       11.21      5.60 o 
  21   1   3        1.73        3.55      7.34 o 
  23   1   3       23.67       23.48     10.29 o 
  25   1   3        0.05        7.48      5.94 o 
 -28   2   3       23.06       29.70      8.66 o 
 -26   2   3       62.02       45.28     13.79 o 
 -24   2   3      102.73      112.05     13.07 o 
 -22   2   3      460.34      424.94     19.14 o 
 -20   2   3        1.14        3.38      5.85 o 
 -18   2   3      182.52      181.06     13.40 o 
 -16   2   3      114.63      118.50      8.67 o 
 -14   2   3      297.23      312.95     10.61 o 
 -12   2   3     1518.52     1590.79     15.87 o 
 -10   2   3      940.37      915.36     13.53 o 
  -8   2   3     1869.82     1883.64     19.36 o 
  -6   2   3     1405.50     1331.41     21.60 o 
  -4   2   3     1434.20     1365.34     15.19 o 
  -2   2   3     2283.33     2089.60     18.14 o 
   0   2   3     1821.39     1752.07     16.82 o 
   2   2   3      979.17     1091.46     14.12 o 
   4   2   3        0.03        1.89      3.06 o 
   6   2   3       81.78      103.48      5.26 o 
   8   2   3       42.17       37.25      5.82 o 
  10   2   3      931.39      906.54     13.10 o 
  12   2   3      373.17      427.03     15.89 o 
  14   2   3      296.78      276.47     12.08 o 
  16   2   3      798.58      889.23     41.89 o 
  18   2   3      145.03      158.75     14.56 o 
  20   2   3       16.41        4.83      9.98 o 
  22   2   3       11.98        8.71      5.57 o 
  24   2   3      102.80      117.20     20.91 o 
 -27   3   3        2.63        8.20      7.44 o 
 -25   3   3        1.59       14.61      6.56 o 
 -23   3   3        6.16        9.36      6.32 o 
 -21   3   3       17.29       24.62      6.54 o 
 -19   3   3      115.55      103.82      8.51 o 
 -17   3   3      314.11      321.75     13.89 o 
 -15   3   3      507.79      498.15     13.98 o 
 -13   3   3      954.40      980.95     25.12 o 
 -11   3   3     1849.18     1960.77     17.12 o 
  -9   3   3       15.37       13.72      2.65 o 
  -7   3   3      282.08      268.93      6.33 o 
  -5   3   3      169.84      162.22      4.65 o 
  -3   3   3       29.12       33.44      4.40 o 
  -1   3   3      180.87      190.26      9.66 o 
   1   3   3       99.12       97.35      5.80 o 
   3   3   3      474.23      475.07     10.38 o 
   5   3   3     1624.83     1757.12     20.60 o 
   7   3   3     1474.69     1626.27     16.88 o 
   9   3   3       51.46       56.78      5.85 o 
  11   3   3      200.32      218.55     10.06 o 
  13   3   3       46.78       23.89      6.60 o 
  15   3   3      176.91      174.00     10.62 o 
  17   3   3       20.49       16.14      7.92 o 
  19   3   3       53.72       50.23     10.41 o 
  21   3   3        0.46       -2.93      7.59 o 
  23   3   3       78.98      109.88     15.87 o 
 -26   4   3       18.70       15.14      8.78 o 
 -24   4   3       11.84       13.98      8.62 o 
 -22   4   3       32.81       30.42      6.21 o 
 -20   4   3       24.89       22.61      6.34 o 
 -18   4   3        2.53        7.06      6.35 o 
 -16   4   3      158.37      174.52      8.71 o 
 -14   4   3      308.36      306.74     15.73 o 
 -12   4   3       83.65       89.26      7.56 o 
 -10   4   3      363.25      381.33     12.71 o 
  -8   4   3      495.36      518.74     13.19 o 
  -6   4   3      886.06      918.50     17.19 o 
  -4   4   3     2096.62     2163.01     21.57 o 
  -2   4   3     6060.94     6413.72     73.24 o 
   0   4   3     1483.64     1386.63     16.68 o 
   2   4   3      961.01      987.18     17.41 o 
   4   4   3        2.72        7.86      5.13 o 
   6   4   3       94.75       92.68      6.13 o 
   8   4   3        0.76        3.97      4.84 o 
  10   4   3       49.18       46.31      7.11 o 
  12   4   3       13.15       13.80      5.19 o 
  14   4   3      135.43      115.65      9.32 o 
  16   4   3      390.88      393.12     17.70 o 
  18   4   3      355.21      401.64     31.23 o 
  20   4   3        0.18       16.01      7.91 o 
  22   4   3       63.52       36.74      8.42 o 
 -25   5   3        0.62       -0.14      8.74 o 
 -23   5   3       33.73       40.36     13.13 o 
 -21   5   3      104.00       86.99     13.89 o 
 -19   5   3      293.22      321.77     20.90 o 
 -17   5   3      394.76      377.87     24.50 o 
 -15   5   3      113.09      133.20     11.73 o 
 -13   5   3       74.98       86.93      8.52 o 
 -11   5   3       12.61       17.04      5.48 o 
  -9   5   3      181.92      186.98     12.17 o 
  -7   5   3       62.78       69.67      7.99 o 
  -5   5   3      131.00      123.45      8.74 o 
  -3   5   3      745.21      795.37     26.13 o 
  -1   5   3      473.97      445.07     11.90 o 
   1   5   3      200.64      186.24      8.77 o 
   3   5   3        4.51        7.23      4.83 o 
   5   5   3      268.57      271.86     10.96 o 
   7   5   3       25.05       34.92      5.98 o 
   9   5   3       28.23       32.41      6.17 o 
  11   5   3       45.11       48.87      9.03 o 
  13   5   3        9.12        7.71      5.86 o 
  15   5   3      124.54      111.48      8.70 o 
  17   5   3        0.26       15.75      7.69 o 
  19   5   3       20.30       47.76     13.56 o 
  21   5   3        0.04       14.72     13.71 o 
 -24   6   3        2.59        2.50      7.74 o 
 -22   6   3        9.04       20.75     12.29 o 
 -20   6   3       42.18       49.86     14.01 o 
 -18   6   3       69.13       76.42     14.05 o 
 -16   6   3       32.63       37.62     13.00 o 
 -14   6   3      323.09      342.97     19.18 o 
 -12   6   3        1.79       13.24      5.86 o 
 -10   6   3       39.23       34.84      8.14 o 
  -8   6   3        0.02       10.50      7.32 o 
  -6   6   3      155.78      150.75     14.79 o 
  -4   6   3        1.62        5.89      5.76 o 
  -2   6   3       10.10       27.17      6.19 o 
   0   6   3     1589.07     1677.82     27.06 o 
   2   6   3     1093.70     1187.54     24.04 o 
   4   6   3       64.08       44.66      7.06 o 
   6   6   3      291.49      305.04     12.00 o 
   8   6   3       18.40       11.75      5.11 o 
  10   6   3        2.45        5.93      6.84 o 
  12   6   3      318.33      301.48     16.62 o 
  14   6   3      233.71      247.74     22.04 o 
  16   6   3       15.50       17.76      6.67 o 
  18   6   3       10.07       20.90     12.45 o 
 -21   7   3       18.08       17.80      6.94 o 
 -19   7   3        0.42       14.08      6.58 o 
 -17   7   3        5.71        4.13      7.28 o 
 -15   7   3       14.39       15.59      7.33 o 
 -13   7   3       78.31       79.32      9.43 o 
 -11   7   3       49.72       47.77     15.99 o 
  -9   7   3        6.70       17.88      4.48 o 
  -7   7   3        0.13        5.44      6.86 o 
  -5   7   3        4.18       10.47      6.43 o 
  -3   7   3        2.21        7.54      3.95 o 
  -1   7   3      144.93      171.42     15.34 o 
   1   7   3       46.55       82.58     13.78 o 
   3   7   3        0.74        0.97     10.08 o 
   5   7   3       36.93       23.73      9.97 o 
   7   7   3       10.44       18.21      6.43 o 
   9   7   3        0.81       13.01      6.95 o 
  11   7   3       14.93        4.66      5.83 o 
  13   7   3        5.88        7.16      4.96 o 
  15   7   3       13.51       22.86      6.81 o 
  17   7   3        1.33       11.23     53.51 o 
 -18   8   3        9.52       13.00     18.04 o 
 -16   8   3        0.37       10.33      8.55 o 
 -14   8   3        2.88        3.67      6.81 o 
 -12   8   3        9.73       19.77     11.81 o 
 -10   8   3        2.62       21.06      6.38 o 
  -8   8   3       30.54       34.80     23.97 o 
  -6   8   3        5.16        6.03      9.34 o 
  -4   8   3        2.54        9.75     12.08 o 
  -2   8   3       60.58       68.13     11.86 o 
   0   8   3      192.16      206.44     20.86 o 
   2   8   3       20.00       28.12     10.30 o 
   4   8   3       21.08       16.17     12.43 o 
   6   8   3       60.68       86.69     13.55 o 
   8   8   3       20.22       26.11      9.15 o 
  10   8   3        3.37       10.23      6.20 o 
  12   8   3       10.99       17.05     10.44 o 
 -13   9   3        0.73       13.22      8.49 o 
 -11   9   3        9.88        8.90     12.30 o 
  -9   9   3       12.65       10.05     11.23 o 
  -7   9   3        0.27       15.48      7.73 o 
  -5   9   3        2.29       22.06     10.75 o 
  -3   9   3       32.22       22.21     10.64 o 
  -1   9   3       51.49       46.69     12.10 o 
   1   9   3        5.00        4.45      9.59 o 
   3   9   3        1.18       -5.87      9.15 o 
   5   9   3        1.55       22.91     10.27 o 
   7   9   3        1.23        8.72     10.68 o 
   9   9   3        5.00      -14.60     11.75 o 
 -30   0   4        0.04        0.26     17.62 o 
 -28   0   4       17.42       27.86     12.21 o 
 -26   0   4       98.35       62.53     17.15 o 
 -24   0   4       44.92       51.37     12.72 o 
 -22   0   4      618.26      573.83     33.73 o 
 -20   0   4      100.49       77.14     15.85 o 
 -18   0   4        2.75       17.35     12.58 o 
 -16   0   4      401.34      361.22     24.64 o 
 -14   0   4      661.07      648.74     16.21 o 
 -12   0   4     5545.03     6122.73     68.96 o 
 -10   0   4     8206.07     8911.56     92.37 o 
  -8   0   4       64.34       44.86      4.49 o 
  -6   0   4     8705.42     7993.88     80.79 o 
  -4   0   4       64.13       65.84      5.37 o 
  -2   0   4     1675.09     1478.28     19.82 o 
   0   0   4     9625.02     8990.33     81.28 o 
   2   0   4      599.14      745.04     24.11 o 
   4   0   4     1667.74     1639.62     45.70 o 
   6   0   4     1459.70     1490.22     47.15 o 
   8   0   4       18.69       20.31     10.01 o 
  10   0   4     1856.84     2064.75     71.99 o 
  12   0   4      573.07      560.96     33.84 o 
  14   0   4     1464.89     1486.22     49.55 o 
  16   0   4      253.49      240.58     30.04 o 
  18   0   4       20.59       24.82      9.28 o 
  20   0   4       90.16      114.77     21.45 o 
  22   0   4       64.39       90.48     23.41 o 
  24   0   4      116.71      171.54     27.70 o 
 -29   1   4       13.50       15.86     10.10 o 
 -27   1   4        7.84       21.60      7.33 o 
 -25   1   4       27.56       28.61      8.74 o 
 -23   1   4        0.05        6.29      5.78 o 
 -21   1   4       11.91       12.26      7.61 o 
 -19   1   4       77.23       70.57      6.19 o 
 -17   1   4      165.44      178.20      7.36 o 
 -15   1   4      279.82      257.96      8.98 o 
 -13   1   4      675.19      785.75     14.18 o 
 -11   1   4     1734.91     1797.66     23.00 o 
  -9   1   4      363.47      369.40     13.00 o 
  -7   1   4       81.53       82.59      4.06 o 
  -5   1   4      164.50      153.49      5.89 o 
  -3   1   4        0.03       -0.81      3.17 o 
  -1   1   4     2634.99     2565.66     20.97 o 
   1   1   4       15.78        7.37      3.46 o 
   3   1   4     1465.12     1578.93     15.42 o 
   5   1   4       47.36       40.44      5.46 o 
   9   1   4        5.96       24.52     10.65 o 
  11   1   4      176.57      217.17     16.31 o 
  13   1   4        0.16        2.08      7.69 o 
  15   1   4      763.75      803.95     37.43 o 
  17   1   4       15.77       14.44      7.60 o 
  19   1   4       72.11       61.41     11.20 o 
  21   1   4       10.73       18.51      7.74 o 
  23   1   4       23.61       32.66      9.90 o 
 -28   2   4       12.12       15.93      7.49 o 
 -26   2   4        3.79       11.64      8.02 o 
 -24   2   4        2.68        6.71      5.66 o 
 -22   2   4        0.05        8.81      5.56 o 
 -20   2   4       13.23       11.53      4.50 o 
 -18   2   4        4.42       16.11      8.78 o 
 -16   2   4      482.25      465.92     24.03 o 
 -14   2   4       37.61       32.10      5.91 o 
 -12   2   4       64.20       73.27      6.78 o 
 -10   2   4      155.15      145.57      8.54 o 
  -8   2   4       14.25       10.64      8.20 o 
  -6   2   4      703.54      715.12     16.00 o 
  -4   2   4     1226.23     1186.84     16.11 o 
  -2   2   4     1614.64     1543.18     18.08 o 
   0   2   4        6.53        8.48      4.34 o 
   2   2   4        0.13       11.64      4.59 o 
   4   2   4     1626.70     1638.80     18.87 o 
   6   2   4      240.14      255.97      9.43 o 
   8   2   4       75.23       68.65      5.67 o 
  10   2   4      181.25      158.21      7.39 o 
  12   2   4       32.71       31.54      7.52 o 
  14   2   4       28.20       33.55      8.00 o 
  16   2   4      280.17      279.72     20.65 o 
  18   2   4      210.18      200.37     17.37 o 
  20   2   4       13.73       14.03      8.58 o 
  22   2   4       14.37       19.20      6.02 o 
 -27   3   4       36.02       41.82      8.40 o 
 -25   3   4       37.94       31.62     10.25 o 
 -23   3   4       30.33       38.89      7.35 o 
 -21   3   4      318.52      298.46     15.04 o 
 -19   3   4      601.01      651.40     26.57 o 
 -17   3   4      248.60      234.76     14.98 o 
 -15   3   4      271.03      273.21     16.34 o 
 -13   3   4       83.74       81.02      6.15 o 
 -11   3   4        3.52        0.88      4.33 o 
  -9   3   4       20.91       28.81      4.46 o 
  -7   3   4       93.15       83.51      4.01 o 
  -5   3   4       16.78       19.62      4.67 o 
  -3   3   4     1356.76     1481.98     17.75 o 
  -1   3   4      894.95      966.19     20.22 o 
   1   3   4     2633.12     2804.05     30.65 o 
   3   3   4       15.85        4.45      4.46 o 
   5   3   4      160.77      166.79      7.79 o 
   7   3   4     1133.11     1282.55     16.71 o 
   9   3   4        8.22        8.47      4.05 o 
  11   3   4      226.58      242.16     10.77 o 
  13   3   4       25.89       29.01      5.04 o 
  15   3   4      376.61      367.81     21.94 o 
  17   3   4        3.38        5.04      6.85 o 
  19   3   4        0.70        4.92      4.91 o 
  21   3   4        7.45        7.69     11.36 o 
  23   3   4       27.88       31.62     13.86 o 
 -26   4   4        7.35       13.58      7.76 o 
 -24   4   4       15.70       13.19      6.52 o 
 -22   4   4      109.04      100.75     11.79 o 
 -20   4   4       15.96       13.51      5.89 o 
 -18   4   4       18.77       21.85      5.13 o 
 -16   4   4      112.46      112.11      9.02 o 
 -14   4   4      456.28      451.32     13.56 o 
 -12   4   4       29.94       23.62      3.56 o 
 -10   4   4      407.12      453.64     17.14 o 
  -8   4   4       51.21       37.08      4.61 o 
  -6   4   4      499.87      556.42     15.26 o 
  -4   4   4      293.83      286.21     11.75 o 
  -2   4   4       96.10       91.39      5.29 o 
   0   4   4     1814.99     1783.61     21.11 o 
   2   4   4     1261.44     1385.98     22.68 o 
   4   4   4      340.25      336.78     11.55 o 
   6   4   4      899.69     1006.73     18.31 o 
   8   4   4       28.98       37.28      5.52 o 
  10   4   4       86.55       86.49      7.85 o 
  12   4   4      464.55      412.57     19.32 o 
  14   4   4      478.25      516.78     37.63 o 
  16   4   4      173.23      202.80     22.32 o 
  18   4   4        8.17       18.94      8.53 o 
  20   4   4       59.54       76.80     10.83 o 
 -25   5   4        1.50        5.53      7.81 o 
 -23   5   4        0.50       10.98      7.09 o 
 -21   5   4        8.48       12.38      7.54 o 
 -19   5   4       24.35       18.45      6.52 o 
 -17   5   4        3.37        9.05      9.41 o 
 -15   5   4        8.76       21.82     10.26 o 
 -13   5   4       46.14       47.03      5.91 o 
 -11   5   4      135.44      148.09     10.89 o 
  -9   5   4       18.13       30.35      6.01 o 
  -7   5   4       13.46        7.58      4.83 o 
  -5   5   4       44.10       40.99      6.17 o 
  -3   5   4        2.46       11.93      7.99 o 
  -1   5   4      178.10      175.02      7.43 o 
   1   5   4        0.40        6.96      5.01 o 
   3   5   4        2.58        2.67      4.66 o 
   5   5   4       41.05       38.64      6.65 o 
   7   5   4      209.94      242.98     10.53 o 
   9   5   4       31.68       41.88      6.78 o 
  11   5   4       18.44       13.80      5.42 o 
  13   5   4        9.18       15.06      5.77 o 
  15   5   4       38.51       45.04      9.13 o 
  17   5   4        1.88        0.23      7.65 o 
  19   5   4        8.83       35.28     12.84 o 
 -24   6   4        2.02       -0.42      8.74 o 
 -22   6   4        0.62       10.59      8.70 o 
 -20   6   4       17.30       31.36      7.66 o 
 -18   6   4        2.43        9.38      9.15 o 
 -16   6   4        0.03       11.72      5.29 o 
 -14   6   4        0.20       14.40      8.75 o 
 -12   6   4       80.73       87.37     15.12 o 
 -10   6   4       33.62       34.86     12.18 o 
  -8   6   4      163.99      151.84     12.36 o 
  -6   6   4       23.08       29.17      5.52 o 
  -4   6   4       12.30       12.33      6.87 o 
  -2   6   4      519.41      491.18     15.73 o 
   0   6   4      660.29      677.48     29.26 o 
   2   6   4        0.35       13.08      8.67 o 
   4   6   4       54.07       59.00      6.41 o 
   6   6   4       31.64       13.49      5.87 o 
   8   6   4        3.18        3.71      5.22 o 
  10   6   4       26.99       17.19      4.23 o 
  12   6   4        1.08        4.79      6.64 o 
  14   6   4       39.96       27.27      9.30 o 
  16   6   4       22.68       30.52     14.19 o 
  18   6   4       37.98       43.01     14.84 o 
 -21   7   4       23.92       30.66     11.20 o 
 -19   7   4      246.54      182.89     26.06 o 
 -17   7   4      313.99      323.00     52.59 o 
 -15   7   4        1.04        6.57      8.01 o 
 -13   7   4       11.49       17.11      8.35 o 
 -11   7   4       55.36       64.27      8.80 o 
  -9   7   4       55.82       39.37      6.15 o 
  -7   7   4       16.34       15.46      5.67 o 
  -5   7   4       87.49       71.38      8.76 o 
  -3   7   4      216.27      219.00     13.24 o 
  -1   7   4      187.68      189.85     17.36 o 
   1   7   4      314.24      362.60     20.70 o 
   3   7   4      104.07      148.79     17.22 o 
   5   7   4        0.85       12.28      8.17 o 
   7   7   4       12.52       10.47      6.61 o 
   9   7   4        7.54        8.26      6.47 o 
  11   7   4        6.97       16.54      7.21 o 
  13   7   4        3.42       10.59      7.34 o 
  15   7   4        9.72       12.92     22.72 o 
 -18   8   4        4.23       13.66     18.87 o 
 -16   8   4        7.47       13.07     10.22 o 
 -14   8   4       53.18       37.15     14.55 o 
 -12   8   4        2.97        8.21      8.43 o 
 -10   8   4        0.30        4.03      7.05 o 
  -8   8   4        2.66       50.64     40.75 o 
  -6   8   4        5.92       13.42      9.30 o 
  -4   8   4        7.28       15.45      9.00 o 
  -2   8   4       42.84       41.05     16.23 o 
   0   8   4      182.12      193.62     19.86 o 
   2   8   4       84.97       70.44     12.73 o 
   4   8   4        8.76        5.05      8.90 o 
   6   8   4       18.21       39.30     10.23 o 
   8   8   4        1.83       -3.57      8.38 o 
  10   8   4        0.86       28.69     10.95 o 
  12   8   4       26.08        7.72     13.77 o 
 -13   9   4       13.40       -4.35     14.13 o 
 -11   9   4       12.85       19.43     29.21 o 
  -9   9   4        8.17       24.96     11.47 o 
  -7   9   4        0.21        5.23     14.83 o 
  -5   9   4       12.98       16.33     11.13 o 
  -3   9   4        1.57        3.53      9.15 o 
  -1   9   4       94.60       96.46     12.46 o 
   1   9   4       47.34       47.28     12.15 o 
   3   9   4        1.81       19.90      9.80 o 
   5   9   4        4.34       -0.25      9.14 o 
   7   9   4        0.01       -8.16      9.07 o 
 -29   1   5       35.57       22.19      8.96 o 
 -27   1   5       69.74       72.22     13.50 o 
 -25   1   5       13.06       22.14      8.13 o 
 -23   1   5      132.87      134.58     10.07 o 
 -21   1   5      202.51      172.32     12.30 o 
 -19   1   5       83.77       94.09      9.29 o 
 -17   1   5      341.49      358.54     15.22 o 
 -15   1   5      452.90      437.19     21.18 o 
 -13   1   5      393.97      401.62     10.16 o 
 -11   1   5      124.72      147.19      6.77 o 
  -9   1   5      820.95      879.98     14.17 o 
  -7   1   5       40.69       43.65      5.03 o 
  -5   1   5      632.83      646.66      9.94 o 
  -3   1   5     5759.22     6008.39     42.51 o 
  -1   1   5        2.83        2.20      2.37 o 
   1   1   5      283.61      353.48      7.34 o 
   3   1   5     1048.70     1183.79     17.18 o 
   5   1   5      654.69      651.62     23.40 o 
   7   1   5     2015.14     2190.66     30.62 o 
   9   1   5        0.00        6.44      8.45 o 
  11   1   5      376.42      385.77     20.10 o 
  13   1   5       18.00       16.26      8.36 o 
  15   1   5      474.93      503.23     32.09 o 
  17   1   5        0.03       -5.57      7.61 o 
  19   1   5        4.69        8.26      6.92 o 
  21   1   5        1.93       -2.75      8.70 o 
 -28   2   5        7.83       11.66      7.38 o 
 -26   2   5       11.46        7.12      6.87 o 
 -24   2   5        4.44        9.63      4.11 o 
 -22   2   5      209.92      196.98     12.85 o 
 -20   2   5       37.77       24.93      5.92 o 
 -18   2   5      501.57      518.71     15.96 o 
 -16   2   5       43.57       39.33      8.14 o 
 -14   2   5      579.22      574.78     12.90 o 
 -12   2   5      327.00      390.98     13.44 o 
 -10   2   5     5354.92     5928.02     61.77 o 
  -8   2   5      236.54      234.22      7.99 o 
  -6   2   5     4926.08     5209.95     47.00 o 
  -4   2   5       26.78       42.49      8.90 o 
  -2   2   5      958.06      965.02     13.30 o 
   0   2   5      182.00      160.23      8.19 o 
   2   2   5     1690.84     1889.16     20.52 o 
   4   2   5      321.36      296.24      9.37 o 
   6   2   5     1602.84     1796.80     32.91 o 
   8   2   5       13.99       15.72      5.55 o 
  10   2   5      482.25      491.73     19.34 o 
  12   2   5      739.16      672.04     28.42 o 
  14   2   5     1585.66     1754.65     72.48 o 
  16   2   5        3.00        9.06      7.70 o 
  18   2   5        0.08        4.23      7.84 o 
  20   2   5        3.67       17.81      8.38 o 
  22   2   5        0.00        6.01      7.14 o 
 -29   3   5        1.31        7.96     14.86 o 
 -27   3   5        1.87       16.52     11.01 o 
 -25   3   5        5.71        6.23      6.15 o 
 -23   3   5        3.46        2.59      5.37 o 
 -21   3   5        0.00        3.97      5.60 o 
 -19   3   5       17.68       19.20      6.64 o 
 -17   3   5      350.76      386.18     22.11 o 
 -15   3   5      834.84      876.40     19.17 o 
 -13   3   5       21.63       21.93      4.11 o 
 -11   3   5      114.59      103.02      8.15 o 
  -9   3   5      479.39      453.51     10.88 o 
  -7   3   5       60.30       67.97      4.47 o 
  -5   3   5      477.91      487.34     10.54 o 
  -3   3   5      111.93      121.40      5.79 o 
  -1   3   5     1778.48     1853.00     21.35 o 
   1   3   5       95.58      104.10      6.80 o 
   3   3   5      830.55      836.32     13.51 o 
   5   3   5      581.68      580.32     11.77 o 
   7   3   5      562.95      635.89     21.84 o 
   9   3   5       95.11       95.08      9.97 o 
  11   3   5       48.57       56.49      9.66 o 
  13   3   5       14.54       16.15      9.16 o 
  15   3   5       51.40       62.91     12.41 o 
  17   3   5       37.66       37.60     10.13 o 
  19   3   5       46.35       43.25     16.31 o 
  21   3   5        8.30       28.07      7.87 o 
 -28   4   5       10.06       33.61     12.65 o 
 -26   4   5        1.47       -0.29      7.53 o 
 -24   4   5       33.12       31.81      8.39 o 
 -22   4   5        8.54        9.24      6.98 o 
 -20   4   5        8.39       10.29      6.25 o 
 -18   4   5        1.47        1.14      5.14 o 
 -16   4   5        3.29        3.07      4.36 o 
 -14   4   5      318.38      320.07     15.95 o 
 -12   4   5       52.19       49.67      6.05 o 
 -10   4   5       31.26       32.96      4.32 o 
  -8   4   5       22.25       23.40      5.25 o 
  -6   4   5       21.74       22.81      4.10 o 
  -4   4   5       92.34       81.94      6.80 o 
  -2   4   5        7.99       14.71      5.74 o 
   0   4   5       10.00       10.78      5.31 o 
   2   4   5       41.87       37.83      5.57 o 
   4   4   5       21.96       24.50      7.61 o 
   6   4   5       95.79       87.85      6.97 o 
   8   4   5      104.03       87.82      6.95 o 
  10   4   5      145.23      112.24      8.69 o 
  12   4   5        0.38        6.94      4.00 o 
  14   4   5       14.05       12.65      7.91 o 
  16   4   5       13.55        6.10      6.73 o 
  18   4   5       12.31       14.26      8.23 o 
  20   4   5        7.75       11.42     10.11 o 
 -25   5   5        6.30       10.52     11.26 o 
 -23   5   5        1.16        7.69      7.40 o 
 -21   5   5       26.88        6.38      8.52 o 
 -19   5   5      742.05      758.12     41.11 o 
 -17   5   5      569.76      672.17     49.35 o 
 -15   5   5        6.39        3.86      6.48 o 
 -13   5   5       17.16       19.85      9.28 o 
 -11   5   5       55.96       62.01      7.60 o 
  -9   5   5       43.94       42.27      6.82 o 
  -7   5   5        8.87       16.88      6.29 o 
  -5   5   5       50.73       51.04      7.57 o 
  -3   5   5      313.18      312.16     11.52 o 
  -1   5   5      179.51      176.89      8.14 o 
   1   5   5     1786.66     1972.65     21.93 o 
   3   5   5      498.13      528.00     14.43 o 
   5   5   5        9.43       11.27      5.64 o 
   7   5   5      242.94      240.30     10.87 o 
   9   5   5        3.84       13.02      6.22 o 
  11   5   5       28.96       22.21      4.84 o 
  13   5   5        1.16       16.33      7.99 o 
  15   5   5       38.79       19.22     13.18 o 
  17   5   5        0.55       -3.25      8.10 o 
  19   5   5        2.98       13.69     12.62 o 
 -24   6   5        0.52        9.30      9.27 o 
 -22   6   5       16.67       27.77      7.39 o 
 -20   6   5        6.57       21.24     16.60 o 
 -18   6   5        0.06        1.60      8.19 o 
 -16   6   5      104.09      119.73     14.57 o 
 -14   6   5      101.93       95.90     12.31 o 
 -12   6   5        0.60        4.47      5.97 o 
 -10   6   5      199.87      217.52     17.03 o 
  -8   6   5       83.63       59.34      7.62 o 
  -6   6   5        9.35       14.55      5.38 o 
  -4   6   5       10.35       18.21      5.93 o 
  -2   6   5      132.18      152.87     11.51 o 
   0   6   5      375.54      370.87     15.75 o 
   2   6   5       59.53       52.68     10.55 o 
   4   6   5      206.62      205.20     11.92 o 
   6   6   5       88.05      102.50      7.83 o 
   8   6   5        7.88       15.97      5.41 o 
  10   6   5       10.96        5.24      4.50 o 
  12   6   5       54.73       39.28      9.37 o 
  14   6   5       33.02       14.27     10.19 o 
  16   6   5       10.96       15.67     11.39 o 
 -21   7   5        7.79       -1.31      8.61 o 
 -19   7   5        8.17       -1.39     10.19 o 
 -17   7   5        1.71        0.84      9.00 o 
 -15   7   5        1.28        1.82      8.01 o 
 -13   7   5        7.57        3.60      8.07 o 
 -11   7   5       11.15        7.20      5.27 o 
  -9   7   5       29.62       31.65      6.95 o 
  -7   7   5        1.10       14.39      9.30 o 
  -5   7   5        6.86       18.22      6.53 o 
  -3   7   5        1.31        3.50      5.95 o 
  -1   7   5       57.93       58.42      7.60 o 
   1   7   5       41.71       33.56      7.01 o 
   3   7   5        6.26       20.50      8.48 o 
   5   7   5       18.76       37.12      9.97 o 
   7   7   5        5.67        6.14      9.24 o 
   9   7   5        0.25        9.76      6.77 o 
  11   7   5       10.75       17.35      7.99 o 
  13   7   5        1.95       11.69     10.50 o 
 -18   8   5        2.68       12.68      9.77 o 
 -16   8   5       11.17        1.43      6.80 o 
 -14   8   5        0.00        3.99      8.54 o 
 -12   8   5       19.33       17.91      7.89 o 
 -10   8   5       13.90       23.00      8.45 o 
  -8   8   5       57.30       39.94      7.24 o 
  -6   8   5        7.74       13.98     10.72 o 
  -4   8   5        0.04        9.90      8.61 o 
  -2   8   5      112.36      112.26     22.88 o 
   0   8   5      113.36      117.64     15.90 o 
   2   8   5       16.06       20.13      9.76 o 
   4   8   5      136.75      138.99     21.51 o 
   6   8   5       23.82       39.89     10.51 o 
   8   8   5        0.90        3.36      8.45 o 
  10   8   5        0.23      -19.46     12.97 o 
 -11   9   5       14.23       26.32      8.30 o 
  -9   9   5        4.66       31.28     16.91 o 
  -7   9   5        4.19       18.65     17.28 o 
  -5   9   5        3.28       11.13      7.11 o 
  -3   9   5        6.28       17.35      6.88 o 
  -1   9   5       31.55       24.05      8.61 o 
   1   9   5       61.59       59.49     12.17 o 
   3   9   5       27.75       37.06     10.83 o 
   5   9   5       13.33      -12.14     11.75 o 
 -30   0   6       33.80       60.79     19.54 o 
 -28   0   6        0.00       -1.72     16.62 o 
 -26   0   6       13.93       37.47     17.48 o 
 -24   0   6        0.51        2.36     16.76 o 
 -22   0   6      143.12      138.20     21.44 o 
 -20   0   6      286.55      238.88     25.85 o 
 -18   0   6     2132.23     2121.48     64.77 o 
 -16   0   6      175.48      198.45     27.08 o 
 -14   0   6      703.31      725.65     14.14 o 
 -12   0   6      530.99      431.52     11.99 o 
 -10   0   6     4709.40     4966.39     78.89 o 
  -8   0   6      186.03      210.93      8.76 o 
  -6   0   6     5296.31     5663.50     63.91 o 
  -4   0   6      114.35      131.86      7.68 o 
  -2   0   6     1372.17     1446.72     31.14 o 
   0   0   6      101.45       94.44      8.40 o 
   2   0   6     5011.38     5544.51     74.06 o 
   4   0   6      839.43      840.67     36.16 o 
   6   0   6     1479.45     1710.58     39.47 o 
   8   0   6      144.39      154.97     21.06 o 
  10   0   6      228.87      268.84     40.66 o 
  12   0   6      941.53      974.34     53.83 o 
  14   0   6     1741.82     1914.61    105.23 o 
  16   0   6       99.11       91.60     25.23 o 
  18   0   6       13.14       19.77     10.71 o 
  20   0   6        5.22       -0.78     13.71 o 
 -29   1   6        5.82       10.49      7.01 o 
 -27   1   6       56.37       72.24     12.12 o 
 -25   1   6       22.65       12.68      8.00 o 
 -23   1   6      136.51      111.37     12.74 o 
 -21   1   6      120.94      100.30      9.63 o 
 -19   1   6      616.58      604.54     20.14 o 
 -17   1   6      436.97      449.38     16.29 o 
 -15   1   6     1172.46     1193.76     17.43 o 
 -13   1   6        2.39        8.99      6.40 o 
 -11   1   6      456.42      455.04     10.92 o 
  -9   1   6     1144.06     1227.12     15.72 o 
  -7   1   6      415.01      492.46     11.58 o 
  -5   1   6      747.36      869.94     14.80 o 
  -3   1   6     7063.66     7570.68     59.47 o 
  -1   1   6       48.88       58.88      7.06 o 
   1   1   6      128.92      126.99      6.87 o 
   3   1   6      759.28      826.11     12.34 o 
   5   1   6     1066.04     1046.68     22.66 o 
   7   1   6      316.91      328.88     19.29 o 
   9   1   6      101.78      113.11     11.59 o 
  11   1   6      255.81      272.56     27.90 o 
  13   1   6       66.73       76.56     12.36 o 
  15   1   6        3.18       15.86      7.45 o 
  17   1   6        0.17       -7.91      7.90 o 
  19   1   6        0.38        0.11      5.95 o 
  21   1   6        0.53        7.40      6.18 o 
 -30   2   6        1.86       18.28     12.06 o 
 -28   2   6        0.90       -1.73      7.11 o 
 -26   2   6        0.25        3.77      6.88 o 
 -24   2   6       18.56       22.86      6.48 o 
 -22   2   6        7.82       17.22      6.63 o 
 -20   2   6        4.12       12.02      5.99 o 
 -18   2   6       17.53       17.33      6.42 o 
 -16   2   6       68.72       56.76      8.42 o 
 -14   2   6     1487.38     1600.18     26.03 o 
 -12   2   6      300.73      326.56     10.72 o 
 -10   2   6       30.96       17.36      5.24 o 
  -8   2   6        7.63        1.90      2.85 o 
  -6   2   6       30.48       26.99      5.44 o 
  -4   2   6      611.49      567.42     10.81 o 
  -2   2   6      738.85      702.51     12.69 o 
   0   2   6       15.40       22.44      5.37 o 
   2   2   6      461.66      425.86     10.50 o 
   4   2   6       57.12       41.05      4.88 o 
   6   2   6      815.02      812.30     21.08 o 
   8   2   6      175.29      188.44     16.54 o 
  10   2   6       18.04       22.44      7.75 o 
  12   2   6       19.23       26.64     11.10 o 
  14   2   6        4.07       17.50      7.65 o 
  16   2   6        9.18        3.96     10.02 o 
  18   2   6       30.89       42.52     11.80 o 
  20   2   6       18.72        5.56      9.87 o 
 -29   3   6       16.49       22.27     10.81 o 
 -27   3   6       86.69      149.94     27.02 o 
 -25   3   6        0.18        4.69      5.45 o 
 -23   3   6       60.43       59.46      8.36 o 
 -21   3   6        0.25        6.96      6.61 o 
 -19   3   6      431.49      463.89     27.66 o 
 -17   3   6       39.08       29.41      5.30 o 
 -15   3   6       33.90       43.65      7.58 o 
 -13   3   6      263.99      242.30     16.28 o 
 -11   3   6      377.86      368.04     11.63 o 
  -9   3   6        6.22        3.50      4.85 o 
  -7   3   6       45.23       44.20      3.59 o 
  -5   3   6        0.38        4.13      5.44 o 
  -3   3   6     1741.67     1839.54     20.75 o 
  -1   3   6        0.50        5.88      4.04 o 
   1   3   6      780.63      764.01     16.67 o 
   3   3   6       45.29       33.03      4.13 o 
   5   3   6        8.32       13.21      2.86 o 
   7   3   6      603.45      591.35     22.39 o 
   9   3   6       18.33       10.17      8.07 o 
  11   3   6      110.47      121.72     12.02 o 
  13   3   6       13.67       22.39      9.80 o 
  15   3   6       79.70       52.76     11.36 o 
  17   3   6        0.16        9.10     10.69 o 
  19   3   6        1.75        3.50      6.67 o 
 -28   4   6        0.24       -2.04     10.50 o 
 -26   4   6        0.01        0.50      7.85 o 
 -24   4   6        0.73        1.80      9.71 o 
 -22   4   6       44.01       34.49      6.71 o 
 -20   4   6      145.64      141.54     15.50 o 
 -18   4   6       35.23       29.97      5.54 o 
 -16   4   6       34.32       21.39      8.34 o 
 -14   4   6       67.38       67.32      8.49 o 
 -12   4   6        8.46        5.12      3.87 o 
 -10   4   6     2349.20     2548.10     54.84 o 
  -8   4   6       90.42       96.44      6.22 o 
  -6   4   6      537.23      591.07     12.58 o 
  -4   4   6        0.16        2.26      4.41 o 
  -2   4   6      529.50      511.29     11.59 o 
   0   4   6       17.63       24.72      5.16 o 
   2   4   6        1.08       10.21      6.81 o 
   4   4   6       68.20       81.36      7.73 o 
   6   4   6       40.72       43.32      6.14 o 
   8   4   6        0.21        5.74      4.15 o 
  10   4   6      136.09      126.12     11.91 o 
  12   4   6      136.92      136.61     14.18 o 
  14   4   6      200.60      161.92     18.96 o 
  16   4   6        0.97        6.06      8.66 o 
  18   4   6       22.49        9.86      9.56 o 
 -25   5   6        0.00        6.27      8.92 o 
 -23   5   6        5.97       22.32      8.49 o 
 -21   5   6       39.54       46.22      9.80 o 
 -19   5   6      282.63      317.84     22.31 o 
 -17   5   6       18.86       24.60      6.25 o 
 -15   5   6      261.99      289.09     25.33 o 
 -13   5   6       26.85       40.62     10.25 o 
 -11   5   6        3.20       11.27      7.73 o 
  -9   5   6      238.95      236.92     19.00 o 
  -7   5   6      200.37      230.94     13.59 o 
  -5   5   6       25.98       24.80      4.49 o 
  -3   5   6       25.10       28.98      8.62 o 
  -1   5   6       69.58       66.22      6.62 o 
   1   5   6      177.94      172.52     10.70 o 
   3   5   6        2.43        0.48      5.47 o 
   5   5   6       55.85       48.28     10.03 o 
   7   5   6        4.33        8.96      5.45 o 
   9   5   6        9.01        3.25      5.34 o 
  11   5   6       34.06       39.76      8.97 o 
  13   5   6       66.76       54.66     10.32 o 
  15   5   6        2.45       17.60      9.40 o 
  17   5   6        2.08       19.64     11.02 o 
 -24   6   6        6.89        5.10      8.13 o 
 -22   6   6        0.00        7.33     10.21 o 
 -20   6   6        0.17       -2.34      9.50 o 
 -18   6   6        7.42       26.44      8.83 o 
 -16   6   6       53.67       78.14     12.07 o 
 -14   6   6       90.90       95.23     11.66 o 
 -12   6   6       13.68       21.90     14.23 o 
 -10   6   6       71.02       62.17      8.72 o 
  -8   6   6       17.46       22.03      8.05 o 
  -6   6   6        5.17        6.67      6.04 o 
  -4   6   6       26.00       27.14      7.15 o 
  -2   6   6       55.11       47.19      8.14 o 
   0   6   6       36.49       27.47      6.89 o 
   2   6   6       41.15       26.21      7.10 o 
   4   6   6      315.57      358.32     17.58 o 
   6   6   6      110.08      120.75      8.43 o 
   8   6   6        4.55        6.55      5.29 o 
  10   6   6       14.11       18.24      5.95 o 
  12   6   6        4.17       10.49     13.20 o 
  14   6   6        3.26        6.86     15.07 o 
 -21   7   6        0.12       -2.05      9.37 o 
 -19   7   6      208.11      204.15     38.12 o 
 -17   7   6      130.97       93.33     25.59 o 
 -15   7   6        7.02       12.96     10.16 o 
 -13   7   6        2.07       13.77      7.55 o 
 -11   7   6       27.79       23.90      6.45 o 
  -9   7   6        3.61        8.57      5.13 o 
  -7   7   6       11.16       28.70      7.90 o 
  -5   7   6        0.44       14.00     10.35 o 
  -3   7   6       29.87       40.13      7.93 o 
  -1   7   6        3.36        2.71      7.39 o 
   1   7   6      357.55      352.87     15.56 o 
   3   7   6      141.55      149.56     13.42 o 
   5   7   6       47.15       67.95     11.95 o 
   7   7   6       48.94       44.44     10.03 o 
   9   7   6        0.12       -6.52     10.19 o 
  11   7   6        2.58       15.89     20.66 o 
 -16   8   6       17.60       11.67      6.69 o 
 -14   8   6       94.18       99.15     13.83 o 
 -12   8   6       46.10       23.91     11.88 o 
 -10   8   6       56.07       42.79     12.01 o 
  -8   8   6       20.54       23.60      9.01 o 
  -6   8   6        4.78        8.66      9.73 o 
  -4   8   6        1.24       17.68     11.82 o 
  -2   8   6        2.78        5.28      8.85 o 
   0   8   6        0.01        7.96      6.27 o 
   2   8   6        0.18        4.60      9.18 o 
   4   8   6       21.00       12.88      9.07 o 
   6   8   6       16.22       18.63      8.87 o 
   8   8   6        9.51       11.98     13.36 o 
 -11   9   6        6.30       16.77     10.29 o 
  -9   9   6        2.17        2.19     12.40 o 
  -7   9   6        1.43        5.21     17.85 o 
  -5   9   6       14.27       14.78     12.23 o 
  -3   9   6        0.10        4.53      9.49 o 
  -1   9   6       24.93       31.58     11.87 o 
   1   9   6       20.92       32.07      9.92 o 
 -29   1   7        0.00        2.50     10.80 o 
 -27   1   7      108.20      134.55     18.57 o 
 -25   1   7       44.07       34.17      9.52 o 
 -23   1   7      196.83      147.37     13.83 o 
 -21   1   7       32.01       19.59      8.57 o 
 -19   1   7      886.37      902.33     29.57 o 
 -17   1   7       80.53       76.94      8.88 o 
 -15   1   7      143.87      172.42      9.52 o 
 -13   1   7        5.64       22.84      6.46 o 
 -11   1   7     1218.52     1192.84     17.75 o 
  -9   1   7      157.00      137.34      6.35 o 
  -7   1   7       31.37       26.05      5.26 o 
  -5   1   7     1168.79     1218.38     19.09 o 
  -3   1   7     5903.42     6504.73     35.37 o 
  -1   1   7      128.38      129.50      6.95 o 
   1   1   7      361.05      338.68      8.19 o 
   3   1   7        8.23       10.54      6.11 o 
   5   1   7        9.65       10.02      8.39 o 
   7   1   7      117.67      134.30     17.13 o 
   9   1   7       65.44       62.29      9.74 o 
  11   1   7      158.01      149.68     22.17 o 
  13   1   7        5.56        3.11     11.19 o 
  15   1   7       12.34        5.38      9.30 o 
  17   1   7       25.94       37.18     10.09 o 
  19   1   7        7.84        4.23      8.49 o 
 -28   2   7       14.66       10.21      7.85 o 
 -26   2   7       29.37       37.29      9.63 o 
 -24   2   7        5.21       17.30      6.92 o 
 -22   2   7       75.61       76.85     16.36 o 
 -20   2   7      880.54      805.59     31.19 o 
 -18   2   7      307.54      322.02     15.35 o 
 -16   2   7       32.50       30.95      7.17 o 
 -14   2   7      334.20      359.42     13.23 o 
 -12   2   7      987.90      949.49     17.17 o 
 -10   2   7     2614.74     2837.70     23.51 o 
  -8   2   7      277.19      269.13      9.32 o 
  -6   2   7      913.28     1057.70     16.74 o 
  -4   2   7       74.98       69.98      5.42 o 
  -2   2   7       57.18       56.95      4.52 o 
   0   2   7        8.83        7.92      3.93 o 
   2   2   7      242.89      255.86      9.61 o 
   4   2   7       57.21       49.03      7.84 o 
   6   2   7       53.40       66.42     16.59 o 
   8   2   7       35.02       38.41     10.63 o 
  10   2   7      120.48      106.99     13.54 o 
  12   2   7      307.09      339.44     35.83 o 
  14   2   7      293.20      297.37     19.92 o 
  16   2   7       35.03       41.79     11.28 o 
  18   2   7        1.01        7.33      8.60 o 
 -29   3   7        3.11       19.06      8.25 o 
 -27   3   7       37.96       31.77      9.83 o 
 -25   3   7        0.32        3.41      5.75 o 
 -23   3   7       14.17        8.66      4.91 o 
 -21   3   7      238.95      233.32     17.86 o 
 -19   3   7     1632.62     1827.96     62.72 o 
 -17   3   7       11.67       12.25      5.16 o 
 -15   3   7      790.09      837.70     18.32 o 
 -13   3   7        3.70        6.30      4.74 o 
 -11   3   7       43.76       53.77      7.71 o 
  -9   3   7      377.95      377.27     16.73 o 
  -7   3   7      921.62     1043.99     18.48 o 
  -5   3   7      127.82      149.10      9.28 o 
  -3   3   7      935.83      946.82     17.89 o 
  -1   3   7     2186.42     2230.68     25.53 o 
   1   3   7     1699.51     1728.54     27.05 o 
   3   3   7        6.96        9.27      5.47 o 
   5   3   7      160.00      156.86     10.26 o 
   7   3   7        0.75        5.86     15.31 o 
   9   3   7       33.57       25.69      9.44 o 
  11   3   7      112.57      108.36     11.19 o 
  13   3   7      155.61      158.97     16.71 o 
  15   3   7       55.37       63.70     11.72 o 
  17   3   7        4.80       21.49      7.79 o 
 -26   4   7        0.91        8.24      9.04 o 
 -24   4   7        1.63       13.81      9.23 o 
 -22   4   7        4.38        3.68      8.48 o 
 -20   4   7       40.12       42.42     10.36 o 
 -18   4   7       51.34       49.90      9.54 o 
 -16   4   7      167.60      183.72     14.33 o 
 -14   4   7      715.83      749.79     55.56 o 
 -12   4   7      136.94      120.99      8.41 o 
 -10   4   7       34.87       23.74      5.84 o 
  -8   4   7        6.62        6.08      4.30 o 
  -6   4   7       14.67        5.72      5.67 o 
  -4   4   7       68.47       59.72      8.07 o 
  -2   4   7        0.75        5.11      4.97 o 
   0   4   7       86.09       89.29     10.16 o 
   2   4   7       85.04       95.01      8.38 o 
   4   4   7      685.31      698.11     22.31 o 
   6   4   7      760.07      769.91     27.58 o 
   8   4   7       40.85       56.55     10.96 o 
  10   4   7        0.00       17.05      8.07 o 
  12   4   7       63.65       52.60     11.32 o 
  14   4   7        0.03       16.89      8.58 o 
  16   4   7       51.41       88.34     18.53 o 
 -25   5   7        3.74        5.73      9.12 o 
 -23   5   7        1.26        5.41      6.83 o 
 -21   5   7       28.82       27.26      8.09 o 
 -19   5   7      203.94      209.46     18.08 o 
 -17   5   7       10.52       22.35     13.37 o 
 -15   5   7      108.75      109.81     15.93 o 
 -13   5   7        2.36       19.17     10.99 o 
 -11   5   7      118.12      110.90     11.89 o 
  -9   5   7        3.92       10.05      5.14 o 
  -7   5   7        7.28       11.07      6.09 o 
  -5   5   7        2.46        8.51      4.98 o 
  -3   5   7       98.24      114.66      7.78 o 
  -1   5   7       74.58       58.76      6.74 o 
   1   5   7      227.31      233.42     12.14 o 
   3   5   7       14.65        8.09      4.92 o 
   5   5   7       58.55       62.59      7.60 o 
   7   5   7      143.61      119.58      8.57 o 
   9   5   7        3.44        9.01      8.29 o 
  11   5   7       10.61        4.81     11.68 o 
  13   5   7        9.54       23.61      9.52 o 
  15   5   7       38.23       19.52      9.73 o 
 -24   6   7        0.07       11.20      6.03 o 
 -22   6   7       11.39       16.54     10.97 o 
 -20   6   7      101.81      124.74     23.11 o 
 -18   6   7        0.05       -0.68      9.41 o 
 -16   6   7        2.25       13.16     11.07 o 
 -14   6   7       92.23       93.25     13.39 o 
 -12   6   7      137.17      133.71     13.80 o 
 -10   6   7      622.98      600.12     23.08 o 
  -8   6   7       95.08       96.22     12.84 o 
  -6   6   7       98.10      111.15     10.64 o 
  -4   6   7       43.92       43.26      9.86 o 
  -2   6   7        0.01       -2.83      6.81 o 
   0   6   7       48.66       42.34      7.23 o 
   2   6   7       68.77       65.53      6.87 o 
   4   6   7       45.60       38.89     11.01 o 
   6   6   7        0.08        7.40      4.17 o 
   8   6   7       36.41       28.03      9.04 o 
  10   6   7      103.85      125.51     19.80 o 
  12   6   7        0.69        2.38      9.99 o 
 -21   7   7        0.47        5.35      6.51 o 
 -19   7   7       27.48       20.95      9.15 o 
 -17   7   7        0.97       14.24      9.45 o 
 -15   7   7        6.28       10.42      8.65 o 
 -13   7   7        0.40        4.74     10.84 o 
 -11   7   7        9.99       10.25      6.13 o 
  -9   7   7       26.79       24.32      7.33 o 
  -7   7   7       10.16        3.24      6.78 o 
  -5   7   7       15.93       12.27      6.68 o 
  -3   7   7        0.65        7.53      5.34 o 
  -1   7   7       72.64      109.31     10.00 o 
   1   7   7       64.70       61.92      8.61 o 
   3   7   7       32.56       26.85      5.98 o 
   5   7   7        8.60       20.91      8.00 o 
   7   7   7        0.29       57.94     24.50 o 
   9   7   7        1.93        9.74     15.17 o 
 -16   8   7        0.02        5.47      8.44 o 
 -14   8   7        0.01        5.73     11.95 o 
 -12   8   7        8.40       18.53      8.10 o 
 -10   8   7       46.71       32.54     11.03 o 
  -8   8   7        3.65       21.09      7.04 o 
  -6   8   7        4.26       20.19      9.31 o 
  -4   8   7       25.70       33.85     12.64 o 
  -2   8   7       63.61       65.76     13.21 o 
   0   8   7        4.62        3.19      6.46 o 
   2   8   7       26.50       17.10      8.48 o 
   4   8   7       54.83       47.30     11.77 o 
   6   8   7        5.21       30.37     16.01 o 
  -7   9   7        0.51       17.74     17.81 o 
  -5   9   7        0.47        9.45     10.13 o 
  -3   9   7        9.37       11.58     11.59 o 
 -30   0   8        0.27       17.05     13.01 o 
 -28   0   8       35.73       29.75     12.43 o 
 -26   0   8       33.04       61.23     35.10 o 
 -24   0   8       13.99       12.24      8.03 o 
 -22   0   8       94.91       78.32     13.31 o 
 -20   0   8     2029.00     2075.64    108.94 o 
 -18   0   8       16.19       23.71     12.47 o 
 -16   0   8      919.28     1000.74     31.42 o 
 -14   0   8     1064.95     1089.00     30.97 o 
 -12   0   8     1747.68     1757.05     31.29 o 
 -10   0   8     1247.24     1377.88     22.22 o 
  -8   0   8     1667.25     1672.44     24.92 o 
  -6   0   8      140.17      191.69     13.07 o 
  -4   0   8       59.28       64.81      7.64 o 
  -2   0   8      680.16      656.57     15.26 o 
   0   0   8       25.01       35.21     22.05 o 
   2   0   8      188.76      175.99     16.87 o 
   4   0   8     2413.65     2523.87    197.62 o 
   6   0   8        3.86       12.19     15.23 o 
   8   0   8        0.00       13.69      7.80 o 
  10   0   8       52.21       54.06     16.20 o 
  12   0   8      159.31      159.19     27.89 o 
  14   0   8       17.35       21.84     10.28 o 
  16   0   8        0.50       26.43     31.52 o 
  18   0   8       22.07       31.08     15.85 o 
 -29   1   8       21.66       22.53      7.98 o 
 -27   1   8       83.43       80.10     12.62 o 
 -25   1   8        2.67       25.15      9.77 o 
 -23   1   8       38.50       42.87      8.56 o 
 -21   1   8        3.43        7.93      7.57 o 
 -19   1   8     1768.88     1786.60     51.02 o 
 -17   1   8      301.90      271.52     12.74 o 
 -15   1   8      412.67      394.41     12.65 o 
 -13   1   8        6.35        9.80      5.52 o 
 -11   1   8      323.93      367.94     10.45 o 
  -9   1   8       20.48       28.33      4.86 o 
  -7   1   8      416.13      452.03     10.83 o 
  -5   1   8      422.54      466.73     14.38 o 
  -3   1   8      889.72      971.01     18.82 o 
  -1   1   8     2039.05     2047.47     29.72 o 
   1   1   8     2054.34     2105.72     24.38 o 
   3   1   8      291.81      299.02     17.39 o 
   5   1   8      106.82       94.22     12.24 o 
   7   1   8        7.18       -2.90      9.63 o 
   9   1   8       18.52       12.35      9.75 o 
  11   1   8       71.80       68.86     10.26 o 
  13   1   8        5.44       11.09      9.64 o 
  15   1   8       88.91       84.27     22.94 o 
  17   1   8       34.27       31.53      8.24 o 
 -28   2   8        8.99        4.24      8.25 o 
 -26   2   8        1.67        7.85      6.69 o 
 -24   2   8        4.24        5.41      9.16 o 
 -22   2   8        9.26       20.01      6.60 o 
 -20   2   8      135.49      127.21     10.77 o 
 -18   2   8      241.42      231.05     14.22 o 
 -16   2   8       51.65       61.51      8.53 o 
 -14   2   8      113.88      135.34     18.72 o 
 -12   2   8        6.02        6.13      6.13 o 
 -10   2   8       66.98       61.06      5.28 o 
  -8   2   8       19.35       16.93      4.77 o 
  -6   2   8        7.34       13.88      4.65 o 
  -4   2   8        8.08        8.03      4.20 o 
  -2   2   8      216.37      190.12      9.17 o 
   0   2   8      537.91      514.12     12.08 o 
   2   2   8      191.13      158.82      7.52 o 
   4   2   8      541.78      548.97     22.55 o 
   6   2   8      350.15      360.20     20.72 o 
   8   2   8        2.86        4.82      6.67 o 
  10   2   8       12.81       24.73      9.58 o 
  12   2   8       35.78       18.14      8.31 o 
  14   2   8        0.17       29.36     12.29 o 
  16   2   8       22.64       26.30     14.22 o 
  18   2   8        4.06       15.56     20.33 o 
 -27   3   8       76.98      125.30     16.65 o 
 -25   3   8        9.07       11.15      5.93 o 
 -23   3   8       14.95        9.08     12.10 o 
 -21   3   8      212.70      204.11     13.19 o 
 -19   3   8      351.24      359.23     27.63 o 
 -17   3   8      104.62       85.51     10.51 o 
 -15   3   8      218.34      209.03     13.17 o 
 -13   3   8      119.26      113.87      8.85 o 
 -11   3   8      534.41      509.34     14.36 o 
  -9   3   8        0.94        5.43      3.85 o 
  -7   3   8      101.73       98.32      7.83 o 
  -5   3   8      504.08      506.53     15.09 o 
  -3   3   8        3.60        7.56      3.70 o 
  -1   3   8      156.82      143.41      9.41 o 
   1   3   8       85.49       92.33      7.72 o 
   3   3   8        1.99        4.54      3.28 o 
   5   3   8      134.08      117.19     11.82 o 
   7   3   8       32.00       37.84      9.48 o 
   9   3   8        6.15        6.41     15.79 o 
  11   3   8       17.59        6.61      7.80 o 
  13   3   8       16.11       23.79      9.33 o 
  15   3   8        1.63       13.97      7.19 o 
  17   3   8        5.14        7.14      8.45 o 
 -26   4   8        4.51       20.67     12.83 o 
 -24   4   8        5.03        8.86      6.82 o 
 -22   4   8       17.26       22.69      7.64 o 
 -20   4   8      506.65      468.38     23.90 o 
 -18   4   8        1.88        8.10      4.84 o 
 -16   4   8        1.81        6.09      5.30 o 
 -14   4   8      215.88      197.54     11.45 o 
 -12   4   8       78.07       83.35      8.22 o 
 -10   4   8      908.50      952.34     28.64 o 
  -8   4   8      225.26      254.31     12.12 o 
  -6   4   8      145.69      140.51      9.60 o 
  -4   4   8       65.72       59.77      6.20 o 
  -2   4   8      153.50      197.15     25.40 o 
   0   4   8      265.48      268.42     15.20 o 
   2   4   8      155.92      130.68      9.37 o 
   4   4   8      166.25      174.53     13.85 o 
   6   4   8        7.43       15.18      8.13 o 
   8   4   8      122.75      121.73     13.21 o 
  10   4   8      182.29      192.75     20.05 o 
  12   4   8       20.09       12.46     10.42 o 
  14   4   8       26.94       50.31     10.85 o 
 -25   5   8        6.31       -1.85     11.07 o 
 -23   5   8        0.20        8.61      8.40 o 
 -21   5   8       39.85       38.03     12.29 o 
 -19   5   8      260.47      245.02     28.37 o 
 -17   5   8        1.46        8.99     10.04 o 
 -15   5   8      163.02      143.40     14.39 o 
 -13   5   8       11.92       19.52      9.57 o 
 -11   5   8       33.22      101.29     34.75 o 
  -9   5   8       29.35       45.51      8.55 o 
  -7   5   8       53.56       56.52      7.76 o 
  -5   5   8       57.87       64.23      7.49 o 
  -3   5   8        4.35        0.10      5.40 o 
  -1   5   8      945.37     1010.55     31.85 o 
   1   5   8      513.86      545.97     20.14 o 
   3   5   8       22.04        6.34      6.41 o 
   5   5   8        0.21        4.01      5.10 o 
   7   5   8        5.43        8.55      7.80 o 
   9   5   8        5.82       -0.79      8.48 o 
  11   5   8       47.58       44.63     11.32 o 
  13   5   8       27.44       26.46     10.05 o 
 -22   6   8        3.60        4.54      9.28 o 
 -20   6   8       26.71       15.86     11.33 o 
 -18   6   8       73.88       63.45     10.90 o 
 -16   6   8       10.68       18.47      7.66 o 
 -14   6   8        2.54        3.01      8.24 o 
 -12   6   8       54.41       52.91      9.46 o 
 -10   6   8      101.42      119.26     14.19 o 
  -8   6   8        4.07       22.28      7.24 o 
  -6   6   8       11.07       22.23      7.74 o 
  -4   6   8       59.50       67.56      7.49 o 
  -2   6   8      157.89      175.47     15.56 o 
   0   6   8       73.44       70.85      9.29 o 
   2   6   8        9.06       15.88      9.22 o 
   4   6   8       72.62       53.44      8.53 o 
   6   6   8       39.87       48.15     10.88 o 
   8   6   8        7.20        5.78      7.94 o 
  10   6   8        0.13       -1.95     10.49 o 
 -19   7   8       13.90        9.24     10.86 o 
 -17   7   8       18.38       32.52     10.09 o 
 -15   7   8       84.63       74.04     14.15 o 
 -13   7   8        7.59       28.64      8.75 o 
 -11   7   8       11.80       20.24      8.67 o 
  -9   7   8        5.85       11.38     18.26 o 
  -7   7   8        0.55        7.58      6.45 o 
  -5   7   8        0.12        8.46      7.14 o 
  -3   7   8       52.30       56.35      9.70 o 
  -1   7   8        5.92        3.26      6.79 o 
   1   7   8        2.42        4.57      4.27 o 
   3   7   8       21.70       12.54     10.99 o 
   5   7   8        3.96       -4.76     12.76 o 
   7   7   8       13.69        8.62     14.08 o 
 -14   8   8       43.24       57.77     12.41 o 
 -12   8   8       70.79       39.71      9.55 o 
 -10   8   8       64.83       44.54     10.31 o 
  -8   8   8       16.76       12.73      8.91 o 
  -6   8   8       15.18       29.60     14.66 o 
  -4   8   8       13.92       14.59      7.62 o 
  -2   8   8       11.20       17.98      9.23 o 
   0   8   8        2.21       17.15      7.05 o 
   2   8   8        1.82       20.15      7.10 o 
 -29   1   9       32.74       34.37     11.07 o 
 -27   1   9       73.03       85.22     14.72 o 
 -25   1   9        0.24       17.64      6.37 o 
 -23   1   9        0.99        7.66      9.79 o 
 -21   1   9      340.64      324.01     21.33 o 
 -19   1   9      786.49      825.26     60.21 o 
 -17   1   9      521.90      503.94     17.35 o 
 -15   1   9      806.28      872.05     19.84 o 
 -13   1   9      908.76      848.52     18.04 o 
 -11   1   9      187.13      187.70     10.53 o 
  -9   1   9       24.62       25.24      8.82 o 
  -7   1   9      261.87      281.28     11.44 o 
  -5   1   9      910.79      957.03     17.93 o 
  -3   1   9      457.71      460.21     12.35 o 
  -1   1   9       18.81       17.61      4.20 o 
   1   1   9      648.00      696.11     22.81 o 
   3   1   9      164.07      185.13     14.94 o 
   5   1   9      250.93      205.55     15.66 o 
   7   1   9       38.35       28.76     11.12 o 
   9   1   9        0.73        5.89      9.75 o 
  11   1   9        5.33       17.31     12.39 o 
  13   1   9        7.23       13.07     19.47 o 
  15   1   9       42.33       44.60     12.14 o 
 -28   2   9       48.09       57.27     18.74 o 
 -26   2   9        0.55       15.64      6.89 o 
 -24   2   9        6.23       12.80      6.98 o 
 -22   2   9       17.68       13.35      6.75 o 
 -20   2   9      972.44     1026.16     30.54 o 
 -18   2   9      332.92      341.03     18.03 o 
 -16   2   9      633.05      671.10     21.44 o 
 -14   2   9      792.85      754.26     24.84 o 
 -12   2   9       12.84       12.32      6.62 o 
 -10   2   9      445.81      441.02     12.37 o 
  -8   2   9      902.25      971.66     16.85 o 
  -6   2   9       15.36       17.37      5.12 o 
  -4   2   9      281.46      250.67     10.34 o 
  -2   2   9     1014.41     1103.79     26.49 o 
   0   2   9      456.19      477.33     16.95 o 
   2   2   9     1017.99      925.47     27.85 o 
   4   2   9     2722.93     2828.94    101.70 o 
   6   2   9        0.39        6.19      8.41 o 
   8   2   9       24.12       25.48     18.43 o 
  10   2   9      112.14      110.24     13.66 o 
  12   2   9       23.36       19.48     14.95 o 
  14   2   9        0.21       10.52      8.66 o 
  16   2   9        0.63       16.85     10.41 o 
 -27   3   9       26.65        5.55      8.91 o 
 -25   3   9       10.71       10.13      6.15 o 
 -23   3   9        0.16        0.10      8.41 o 
 -21   3   9        4.06        0.64      8.55 o 
 -19   3   9      171.14      169.82     14.27 o 
 -17   3   9        3.47       12.55      6.92 o 
 -15   3   9      275.68      230.91     12.76 o 
 -13   3   9        6.38       13.90      6.23 o 
 -11   3   9        1.21        5.64      7.20 o 
  -9   3   9       44.06       39.98      7.33 o 
  -7   3   9        3.05       17.15      4.93 o 
  -5   3   9       95.10       70.49      7.64 o 
  -3   3   9       48.94       55.05      7.00 o 
  -1   3   9     1254.70     1347.97     25.65 o 
   1   3   9      624.03      645.98     24.06 o 
   3   3   9        6.34        4.94      8.69 o 
   5   3   9       76.39       74.22     11.87 o 
   7   3   9        6.27       19.41     14.37 o 
   9   3   9        0.04        2.54      9.07 o 
  11   3   9       23.35       15.71     15.34 o 
  13   3   9        0.16       31.72     10.78 o 
  15   3   9        0.17       12.98      7.93 o 
 -26   4   9        0.49        5.31      8.48 o 
 -24   4   9        0.67        9.61     11.62 o 
 -22   4   9        0.04        4.79      8.24 o 
 -20   4   9       92.41       94.16     10.86 o 
 -18   4   9      344.82      342.17     23.20 o 
 -16   4   9       80.40       80.61      8.39 o 
 -14   4   9      153.67      156.42     11.25 o 
 -12   4   9       17.33       14.17      6.09 o 
 -10   4   9      199.81      200.48     11.89 o 
  -8   4   9       10.31        9.21      6.87 o 
  -6   4   9        1.91        3.27      5.07 o 
  -4   4   9      112.01       91.18      9.30 o 
  -2   4   9      373.21      350.20     16.14 o 
   0   4   9      490.46      459.43     20.95 o 
   2   4   9      165.05      151.12     11.21 o 
   4   4   9       50.79       29.39      7.98 o 
   6   4   9        0.54       11.25      6.40 o 
   8   4   9       10.15       12.48      8.39 o 
  10   4   9        2.12        7.39      7.47 o 
  12   4   9       17.44        3.26     10.78 o 
  14   4   9        0.12       18.37     14.75 o 
 -25   5   9        3.27       21.73     12.24 o 
 -23   5   9       27.23       31.41     16.86 o 
 -21   5   9        3.66        9.85      9.78 o 
 -19   5   9       31.35       29.12     15.86 o 
 -17   5   9       10.82       12.75      9.47 o 
 -15   5   9      141.20      147.00     13.33 o 
 -13   5   9       74.20       75.94      8.73 o 
 -11   5   9       62.04       54.76     10.01 o 
  -9   5   9       16.28       29.86      8.14 o 
  -7   5   9       23.04       37.76     10.49 o 
  -5   5   9      166.01      171.76      9.96 o 
  -3   5   9       19.59       22.94      7.55 o 
  -1   5   9        3.78       10.09      6.09 o 
   1   5   9        0.05        6.28      3.51 o 
   3   5   9       98.21      100.35      8.96 o 
   5   5   9       17.56       21.93      9.35 o 
   7   5   9        8.90        5.30      8.39 o 
   9   5   9        1.50       -3.54      7.31 o 
  11   5   9       13.82        7.78     11.74 o 
 -22   6   9        1.14        0.87      8.27 o 
 -20   6   9       50.89       49.55     10.09 o 
 -18   6   9        5.01       26.92      9.44 o 
 -16   6   9       30.14       33.16      9.43 o 
 -14   6   9       60.30       64.14     15.59 o 
 -12   6   9      172.89      183.73     19.06 o 
 -10   6   9      101.00       95.03     10.08 o 
  -8   6   9       35.99       29.29     13.98 o 
  -6   6   9       26.18       12.48      5.53 o 
  -4   6   9       70.13       90.61     10.19 o 
  -2   6   9       81.91       69.95      9.21 o 
   0   6   9       54.31       54.44      8.51 o 
   2   6   9        0.25        9.38      5.11 o 
   4   6   9        7.69       11.53      7.97 o 
   6   6   9        6.06       10.18      8.38 o 
   8   6   9       83.55       79.00     12.75 o 
 -19   7   9        0.68       -0.06      8.16 o 
 -17   7   9        1.25        8.80      6.95 o 
 -15   7   9       14.67       15.25      8.51 o 
 -13   7   9        2.09       11.65      7.52 o 
 -11   7   9        0.13        5.50      8.93 o 
  -9   7   9        2.43        6.40      7.33 o 
  -7   7   9        2.15       13.08      5.93 o 
  -5   7   9        7.80        4.53      7.98 o 
  -3   7   9       16.90       14.51      6.17 o 
  -1   7   9       15.70       23.53      7.61 o 
   1   7   9       18.02       21.51     12.57 o 
   3   7   9        7.01       25.18     15.04 o 
   5   7   9        1.83       -5.31     21.32 o 
 -12   8   9       11.92       24.98     12.68 o 
 -10   8   9        9.41       21.41      9.19 o 
  -8   8   9        6.98       16.77     11.49 o 
  -6   8   9       11.34       12.22      8.74 o 
  -4   8   9       17.70       12.85     10.99 o 
  -2   8   9       11.67       23.19     15.23 o 
   0   8   9        5.06        6.36     16.03 o 
 -28   0  10       46.02       48.02     21.79 o 
 -26   0  10       31.57       50.46     27.02 o 
 -24   0  10        0.02       27.49      7.92 o 
 -22   0  10        0.52        0.79     13.91 o 
 -20   0  10      173.00      206.58     27.02 o 
 -18   0  10      610.33      630.93     39.89 o 
 -16   0  10     1067.00     1188.45     51.71 o 
 -14   0  10      551.05      513.15     18.09 o 
 -12   0  10      592.88      491.91     17.74 o 
 -10   0  10      285.19      282.25     12.95 o 
  -8   0  10      614.46      634.89     28.80 o 
  -6   0  10       29.55       12.88      8.18 o 
  -4   0  10     1840.48     1786.53     38.39 o 
  -2   0  10      587.53      651.83     27.43 o 
   0   0  10      460.95      483.06     26.08 o 
   2   0  10     1829.42     2046.51     91.59 o 
   4   0  10     4550.71     5144.67    108.48 o 
   6   0  10        0.02       22.38     13.91 o 
   8   0  10        3.47       15.94      9.85 o 
  10   0  10      131.88      148.81     35.70 o 
  12   0  10        4.73        7.40      6.89 o 
  14   0  10        0.04        9.43     14.12 o 
 -29   1  10        3.12       11.58      7.87 o 
 -27   1  10       26.68       34.24      7.69 o 
 -25   1  10        8.07        6.81      6.01 o 
 -23   1  10       14.63       17.42      7.11 o 
 -21   1  10      198.22      203.90     16.77 o 
 -19   1  10       40.80       42.18     10.13 o 
 -17   1  10       49.08       38.52     11.74 o 
 -15   1  10      978.14      975.17     27.40 o 
 -13   1  10     1303.53     1270.18     25.36 o 
 -11   1  10       31.40       38.18      5.63 o 
  -9   1  10      183.99      175.36      8.94 o 
  -7   1  10        1.47        5.71      7.78 o 
  -5   1  10       34.30       24.30      5.63 o 
  -3   1  10     1554.07     1516.93     25.73 o 
  -1   1  10        1.17        5.21      3.35 o 
   1   1  10      225.83      223.61     17.31 o 
   3   1  10        2.38        9.19      6.11 o 
   5   1  10       69.30       72.03     15.22 o 
   7   1  10       55.54       48.47     10.31 o 
   9   1  10       25.98       24.30      8.83 o 
  11   1  10        0.10       15.40      8.56 o 
  13   1  10       10.91       17.83     10.56 o 
 -28   2  10        0.85        5.40     10.23 o 
 -26   2  10        0.36       13.22     11.30 o 
 -24   2  10        2.55       10.60      7.09 o 
 -22   2  10       25.55       26.47      9.40 o 
 -20   2  10        8.40        9.06      8.19 o 
 -18   2  10       94.87       91.31      8.75 o 
 -16   2  10       58.94       54.59      7.90 o 
 -14   2  10      487.76      500.83     19.78 o 
 -12   2  10       99.70      110.17     10.67 o 
 -10   2  10      195.60      196.03     10.58 o 
  -8   2  10       15.92       31.58      6.56 o 
  -6   2  10        2.52        5.00      5.33 o 
  -4   2  10       19.60       20.36      5.84 o 
  -2   2  10       62.21       57.38      6.61 o 
   0   2  10      119.01       98.38      8.12 o 
   2   2  10       18.03        6.23      8.94 o 
   4   2  10        0.09        7.65      9.12 o 
   6   2  10      126.00      136.52     13.91 o 
   8   2  10       36.53       34.44      9.40 o 
  10   2  10        1.55       14.31      6.94 o 
  12   2  10        0.25       10.26     11.83 o 
  14   2  10        1.40        0.15      8.60 o 
 -27   3  10       62.59       64.39     13.71 o 
 -25   3  10        0.65       13.90      7.69 o 
 -23   3  10        4.59       10.64      6.45 o 
 -21   3  10       23.30       28.52      8.48 o 
 -19   3  10      185.24      174.14     12.37 o 
 -17   3  10       41.62       43.12      7.91 o 
 -15   3  10      530.25      540.13     20.08 o 
 -13   3  10      753.37      772.32     29.40 o 
 -11   3  10        4.76       18.01      6.94 o 
  -9   3  10       10.27        3.70      4.31 o 
  -7   3  10       76.02       91.50      8.11 o 
  -5   3  10      563.85      600.24     20.47 o 
  -3   3  10      382.36      371.33     13.57 o 
  -1   3  10        9.01        6.77      2.91 o 
   1   3  10      153.47      153.12     13.83 o 
   3   3  10        8.02       -0.55      5.85 o 
   5   3  10       30.24        4.62      8.13 o 
   7   3  10       13.90       15.82      8.51 o 
   9   3  10        1.50       -8.41      9.90 o 
  11   3  10        5.77        9.93      8.55 o 
  13   3  10        1.70        9.78      7.86 o 
 -26   4  10        0.03       41.47     12.92 o 
 -24   4  10        0.01       10.95      9.04 o 
 -22   4  10        0.21       -6.22      7.93 o 
 -20   4  10       91.61       88.68     15.63 o 
 -18   4  10       23.77       19.27      9.04 o 
 -16   4  10        4.55        9.99      6.64 o 
 -14   4  10      174.95      164.51     15.22 o 
 -12   4  10      282.10      279.36     18.40 o 
 -10   4  10       10.74        9.64      5.92 o 
  -8   4  10      109.57      122.40      8.19 o 
  -6   4  10        1.01       14.86      5.21 o 
  -4   4  10      362.20      389.89     18.25 o 
  -2   4  10      238.16      226.98     16.96 o 
   0   4  10      148.39      120.10      9.82 o 
   2   4  10       67.02       57.49      8.96 o 
   4   4  10      426.85      486.81     47.24 o 
   6   4  10       31.25       41.79     10.48 o 
   8   4  10       64.07       29.60      9.58 o 
  10   4  10       41.51       48.56     10.59 o 
 -23   5  10        1.96       14.60     10.87 o 
 -21   5  10       48.35       50.57     11.47 o 
 -19   5  10       38.09       31.12      9.31 o 
 -17   5  10        0.17        9.74      7.75 o 
 -15   5  10       28.99       33.19     10.29 o 
 -13   5  10       44.04       47.76      8.50 o 
 -11   5  10       41.71       47.14     12.12 o 
  -9   5  10      139.17      123.24     11.36 o 
  -7   5  10        3.74       21.81      5.48 o 
  -5   5  10        6.17       13.67      5.19 o 
  -3   5  10       51.79       57.97      6.89 o 
  -1   5  10       24.55       15.89      5.23 o 
   1   5  10        0.20        2.67      8.26 o 
   3   5  10        7.20       17.11     13.76 o 
   5   5  10       14.84       18.56      6.92 o 
   7   5  10        0.61        9.21     10.38 o 
   9   5  10        5.36       16.99      7.28 o 
 -20   6  10        0.65       11.63      7.01 o 
 -18   6  10       78.81       71.06     14.28 o 
 -16   6  10       56.85       58.90     11.78 o 
 -14   6  10       54.18       45.15     10.92 o 
 -12   6  10        0.02        0.97      9.10 o 
 -10   6  10       26.25       13.05     10.76 o 
  -8   6  10        0.50       20.30      8.25 o 
  -6   6  10        1.91       -1.44      6.56 o 
  -4   6  10       10.75       15.46      5.67 o 
  -2   6  10        5.82       13.91      7.92 o 
   0   6  10       23.29       26.66      8.17 o 
   2   6  10       45.55       22.34     10.82 o 
   4   6  10        8.30       20.67     12.03 o 
   6   6  10        3.62       12.19     10.62 o 
 -17   7  10        1.97        2.98      8.13 o 
 -15   7  10        2.69        1.34     10.62 o 
 -13   7  10        2.97        8.46      8.48 o 
 -11   7  10        7.64       10.07      8.34 o 
  -9   7  10       27.22       27.61     10.30 o 
  -7   7  10        2.24       -2.75      8.53 o 
  -5   7  10      101.30       81.74     11.85 o 
  -3   7  10       22.08       25.95      8.07 o 
  -1   7  10        7.97       29.45     12.48 o 
   1   7  10        5.54       -1.72     21.32 o 
 -27   1  11       53.81       52.46     12.80 o 
 -25   1  11        0.17       26.86      7.45 o 
 -23   1  11        0.48       17.29      8.79 o 
 -21   1  11        2.82       16.61      8.66 o 
 -19   1  11       51.92       44.76      9.13 o 
 -17   1  11        0.05       10.90      8.47 o 
 -15   1  11     1123.72     1188.71     39.98 o 
 -13   1  11     1598.04     1571.90     50.81 o 
 -11   1  11       16.04       12.33      4.77 o 
  -9   1  11       67.45       56.46      9.50 o 
  -7   1  11        0.86        5.50      5.12 o 
  -5   1  11      205.81      206.65     12.83 o 
  -3   1  11     1387.76     1428.22     52.72 o 
  -1   1  11       19.40        0.06      8.69 o 
   1   1  11      261.78      272.11     19.48 o 
   3   1  11       50.55       61.09     14.07 o 
   5   1  11        9.94       18.10      9.32 o 
   7   1  11       48.88       56.48     13.33 o 
   9   1  11       12.05       31.22      9.16 o 
  11   1  11        0.06       11.16      7.19 o 
 -28   2  11       14.57       33.75     11.54 o 
 -26   2  11       29.99       22.06      9.99 o 
 -24   2  11        7.87       13.84      8.29 o 
 -22   2  11        7.17       18.06      8.71 o 
 -20   2  11       40.36       41.53      9.27 o 
 -18   2  11       39.36       34.94      7.52 o 
 -16   2  11       72.66       75.46     13.15 o 
 -14   2  11       37.89       42.02      8.64 o 
 -12   2  11      777.60      720.95     29.39 o 
 -10   2  11       13.67       13.80      5.78 o 
  -8   2  11       58.52       51.75      7.24 o 
  -6   2  11       14.13        9.70      5.55 o 
  -4   2  11     1647.32     1662.83     48.75 o 
  -2   2  11       21.15       14.22      4.53 o 
   0   2  11       64.37       46.53     10.91 o 
   2   2  11      273.07      239.84     22.21 o 
   4   2  11     1216.48     1236.09     53.90 o 
   6   2  11       29.38       45.07     11.96 o 
   8   2  11       19.35       16.02     10.14 o 
  10   2  11       50.50       54.02     12.16 o 
 -27   3  11        1.23       20.35     10.37 o 
 -25   3  11        1.80       -8.99     11.68 o 
 -23   3  11        1.79       13.49      7.24 o 
 -21   3  11      124.24      138.81     20.53 o 
 -19   3  11      139.99      146.21     11.33 o 
 -17   3  11       16.29       29.15      7.28 o 
 -15   3  11       91.08       60.43      7.92 o 
 -13   3  11      915.67      964.23     48.50 o 
 -11   3  11      302.57      279.32     14.52 o 
  -9   3  11      357.18      304.77     21.70 o 
  -7   3  11        3.12       -1.38      3.52 o 
  -5   3  11       85.64       80.26      7.98 o 
  -3   3  11      305.92      299.81     12.95 o 
  -1   3  11      119.70      112.78     11.55 o 
   1   3  11       46.22       72.52     17.43 o 
   3   3  11       43.54       35.56      8.49 o 
   5   3  11       17.91       11.64     15.87 o 
   7   3  11       12.18       12.59      9.00 o 
   9   3  11       50.78       53.84     14.15 o 
 -24   4  11       17.68       17.89     11.52 o 
 -22   4  11       86.02      109.33     26.52 o 
 -20   4  11       27.79       22.80     10.76 o 
 -18   4  11        3.19       18.41      8.93 o 
 -16   4  11       19.43       14.15      8.61 o 
 -14   4  11      216.79      190.72     11.32 o 
 -12   4  11       14.59       25.85      6.88 o 
 -10   4  11       73.44       68.99     12.58 o 
  -8   4  11        1.64        0.38      5.14 o 
  -6   4  11        0.56       12.65      5.12 o 
  -4   4  11        5.21       12.21      4.85 o 
  -2   4  11       52.16       65.27     12.81 o 
   0   4  11       13.04        4.98      7.27 o 
   2   4  11        3.16        1.82      8.50 o 
   4   4  11       19.10        7.04      8.22 o 
   6   4  11      117.65      101.53     29.96 o 
   8   4  11        2.64        3.81     10.67 o 
 -23   5  11       20.24       25.55     13.41 o 
 -21   5  11        0.08       10.48     12.79 o 
 -19   5  11        0.56       23.73      6.75 o 
 -17   5  11        2.04       -4.92      8.43 o 
 -15   5  11       19.91       21.12      8.65 o 
 -13   5  11       88.00       89.12     13.15 o 
 -11   5  11        0.15       15.32      8.29 o 
  -9   5  11       24.70       29.89      8.19 o 
  -7   5  11        7.32        2.74      5.80 o 
  -5   5  11      273.84      295.17     19.91 o 
  -3   5  11        0.31        8.99      4.36 o 
  -1   5  11        5.50        1.02      7.44 o 
   1   5  11        0.19       16.73      7.36 o 
   3   5  11       11.93       16.00     12.29 o 
   5   5  11       25.03       29.26      8.85 o 
   7   5  11        3.68       18.04      8.80 o 
 -20   6  11       22.74       25.86      9.21 o 
 -18   6  11       10.36       10.97     11.47 o 
 -16   6  11        3.88        5.57      9.33 o 
 -14   6  11        0.22       10.61     10.00 o 
 -12   6  11       11.54       20.04      8.96 o 
 -10   6  11        4.43       15.39      7.03 o 
  -8   6  11       38.23       35.91     15.58 o 
  -6   6  11       11.78       21.22      7.13 o 
  -4   6  11       41.85       34.45      7.75 o 
  -2   6  11       38.22       32.83     11.64 o 
   0   6  11       24.30       11.92     14.67 o 
   2   6  11        1.22        3.78     10.08 o 
   4   6  11       53.90       80.27     22.38 o 
 -13   7  11       20.04       20.95     11.01 o 
 -11   7  11       18.02       12.60      8.68 o 
  -9   7  11       21.71       24.05     10.46 o 
  -7   7  11        0.46       22.49     10.04 o 
  -5   7  11        1.03        4.93      9.23 o 
  -3   7  11       14.25       22.78     14.15 o 
 -26   0  12       36.31       16.95     14.83 o 
 -24   0  12       15.34       19.47     15.14 o 
 -22   0  12        5.71       24.72     19.74 o 
 -20   0  12      456.32      501.19     67.93 o 
 -18   0  12       20.18       59.28     16.17 o 
 -16   0  12        9.28        1.94     12.09 o 
 -14   0  12      119.82       91.25     22.85 o 
 -12   0  12      852.24      919.27     35.92 o 
 -10   0  12        2.84       12.91      9.72 o 
  -8   0  12        9.45       17.88      8.87 o 
  -6   0  12       12.20       27.37      9.74 o 
  -4   0  12     1495.17     1553.43     79.13 o 
  -2   0  12       80.41       82.09     16.48 o 
   0   0  12        5.02        9.10      8.53 o 
   2   0  12       26.63       27.15     10.86 o 
   4   0  12      319.11      289.51     47.39 o 
   6   0  12       21.53       27.19     11.90 o 
   8   0  12       25.20       43.18     20.53 o 
  10   0  12       36.09       41.72     12.72 o 
 -27   1  12        4.75        2.75     10.59 o 
 -25   1  12       18.27       28.60      9.48 o 
 -23   1  12        4.11       17.14      6.79 o 
 -21   1  12        0.62        6.59      8.56 o 
 -19   1  12       13.08       15.80      9.06 o 
 -17   1  12       14.15       28.45     10.36 o 
 -15   1  12      135.30      116.13      8.29 o 
 -13   1  12     1195.56     1199.01     22.67 o 
 -11   1  12      100.39       91.26     10.81 o 
  -9   1  12      245.07      216.39     11.93 o 
  -7   1  12        4.18        5.95      4.47 o 
  -5   1  12      294.35      303.40     13.47 o 
  -3   1  12      272.10      251.27     16.80 o 
  -1   1  12       67.59       81.91     12.63 o 
   1   1  12        7.10        3.04      9.36 o 
   3   1  12       41.73       45.30      8.85 o 
   5   1  12       10.40       18.98      9.09 o 
   7   1  12       13.33       21.41      9.43 o 
   9   1  12       33.83       38.99     11.66 o 
 -26   2  12        2.86       10.44     15.23 o 
 -24   2  12       12.22       37.36      9.03 o 
 -22   2  12       35.14       46.93     10.53 o 
 -20   2  12       42.01       36.62      9.69 o 
 -18   2  12       52.13       51.26     13.25 o 
 -16   2  12        4.94       -1.43      7.17 o 
 -14   2  12       43.90       36.31      7.72 o 
 -12   2  12        3.38        3.92      7.09 o 
 -10   2  12       20.09       13.82      5.00 o 
  -8   2  12        4.28       11.62      4.91 o 
  -6   2  12        2.87       10.06      5.57 o 
  -4   2  12       19.93       28.03      7.11 o 
  -2   2  12      128.64      135.09     14.41 o 
   0   2  12      103.76      104.62     14.68 o 
   2   2  12       73.96       76.75     16.69 o 
   4   2  12        4.50        9.92      9.39 o 
   6   2  12       60.23       32.62     10.06 o 
   8   2  12        1.12       17.93      9.63 o 
 -25   3  12       11.45       29.92     12.19 o 
 -23   3  12       12.41       32.56     20.14 o 
 -21   3  12        9.94       11.77      7.51 o 
 -19   3  12        2.60       15.76      8.28 o 
 -17   3  12       28.25       27.79      8.53 o 
 -15   3  12      214.89      225.44     14.99 o 
 -13   3  12      298.73      306.78     13.45 o 
 -11   3  12       51.78       41.28      7.80 o 
  -9   3  12       49.45       42.23      7.27 o 
  -7   3  12        5.82        9.87      4.36 o 
  -5   3  12      165.10      158.18      9.68 o 
  -3   3  12      107.44      116.49     13.65 o 
  -1   3  12        3.19       12.18      9.44 o 
   1   3  12       22.36       11.67      7.45 o 
   3   3  12       45.84       31.11      9.24 o 
   5   3  12        3.50       13.67      9.88 o 
   7   3  12        0.15       13.54      8.93 o 
 -24   4  12       10.10       15.46     12.31 o 
 -22   4  12        0.76       -5.07     11.62 o 
 -20   4  12        8.63        8.15     10.69 o 
 -18   4  12        3.67        5.76      8.46 o 
 -16   4  12        0.63       19.56      9.90 o 
 -14   4  12        5.24        9.89      7.77 o 
 -12   4  12       51.61       53.75      9.06 o 
 -10   4  12       14.43       29.63      7.71 o 
  -8   4  12       26.06       30.19      6.88 o 
  -6   4  12        5.57        6.11      4.63 o 
  -4   4  12      295.34      307.56     21.22 o 
  -2   4  12        0.19       18.88      6.34 o 
   0   4  12       10.88        9.38      8.93 o 
   2   4  12       17.90       11.88      8.84 o 
   4   4  12      201.17      175.25     55.59 o 
   6   4  12       48.59       65.71     11.66 o 
 -21   5  12       33.34       55.10     15.07 o 
 -19   5  12       15.42       27.02      9.68 o 
 -17   5  12       71.09       63.04      9.88 o 
 -15   5  12        2.16       -0.47      7.90 o 
 -13   5  12      257.24      258.85     28.97 o 
 -11   5  12      215.66      251.68     28.24 o 
  -9   5  12       83.87       55.70     10.97 o 
  -7   5  12        7.60       20.01      8.66 o 
  -5   5  12       79.23       74.70     11.52 o 
  -3   5  12       18.83       32.55     10.51 o 
  -1   5  12       87.46       76.64     23.82 o 
   1   5  12        5.38       14.09      6.72 o 
   3   5  12        4.33       28.09     16.79 o 
 -16   6  12        9.71       15.43      9.77 o 
 -14   6  12        0.54        6.51     16.58 o 
 -12   6  12        0.12       17.17      9.41 o 
 -10   6  12        0.15        3.07      8.03 o 
  -8   6  12        0.10       -0.27      8.24 o 
  -6   6  12        0.06       18.57      7.77 o 
  -4   6  12        3.85        9.18     19.14 o 
  -2   6  12       55.36       46.09     15.70 o 
   0   6  12       22.75       12.72     17.22 o 
 -25   1  13       64.27       67.83     11.08 o 
 -23   1  13       34.09       39.77      9.96 o 
 -21   1  13       37.12       36.77     12.16 o 
 -19   1  13       33.47       54.42     10.82 o 
 -17   1  13       21.88       25.19      9.61 o 
 -15   1  13        9.03        2.65      8.36 o 
 -13   1  13      131.40      112.59      9.62 o 
 -11   1  13        0.15       16.87      8.62 o 
  -9   1  13      221.43      205.80     10.65 o 
  -7   1  13       40.86       35.58      6.23 o 
  -5   1  13      177.52      190.47     18.09 o 
  -3   1  13        1.06       17.74      8.41 o 
  -1   1  13        6.03       -9.63      9.24 o 
   1   1  13        1.02        1.38      9.31 o 
   3   1  13       55.66       47.25     10.22 o 
   5   1  13       13.25       23.42      8.33 o 
   7   1  13       11.32       39.91      9.99 o 
 -24   2  13       13.61       24.85     10.38 o 
 -22   2  13        6.06       24.86      9.10 o 
 -20   2  13      137.56      161.93     20.51 o 
 -18   2  13       16.12       28.26      9.33 o 
 -16   2  13       14.89       19.93      9.18 o 
 -14   2  13      130.87      109.28     11.62 o 
 -12   2  13      108.68      113.06     10.56 o 
 -10   2  13        6.66        2.11      6.84 o 
  -8   2  13        1.61        4.76      4.61 o 
  -6   2  13        2.66        7.23      4.32 o 
  -4   2  13      252.74      250.34     24.22 o 
  -2   2  13       39.57       39.08      9.35 o 
   0   2  13        2.14       -6.63      8.89 o 
   2   2  13        1.23       -3.16     14.41 o 
   4   2  13       35.29       17.35     10.86 o 
   6   2  13       39.03       31.45     10.62 o 
 -23   3  13        0.01        1.65     11.56 o 
 -21   3  13        0.25        5.00      9.58 o 
 -19   3  13        4.51        9.26     23.71 o 
 -17   3  13      229.37      206.92     21.35 o 
 -15   3  13       33.79       19.24      7.73 o 
 -13   3  13      359.39      350.33     29.56 o 
 -11   3  13      196.46      188.41     17.79 o 
  -9   3  13       69.31       43.32      8.31 o 
  -7   3  13        9.18        7.64      6.22 o 
  -5   3  13      200.64      214.83     22.33 o 
  -3   3  13        4.77       20.65      7.30 o 
  -1   3  13       91.68       64.66     12.02 o 
   1   3  13        9.48        1.17      7.79 o 
   3   3  13       56.95       54.74     13.40 o 
   5   3  13        3.51       12.33      9.49 o 
 -22   4  13        5.22       10.78     12.15 o 
 -20   4  13        9.69       25.20     12.67 o 
 -18   4  13       58.87       75.06     15.14 o 
 -16   4  13       43.15       38.89     10.96 o 
 -14   4  13        1.15        1.05      8.33 o 
 -12   4  13        6.48        9.59      7.29 o 
 -10   4  13        1.24        3.79      6.65 o 
  -8   4  13        5.52        5.35      6.58 o 
  -6   4  13        7.37       24.84     10.80 o 
  -4   4  13        0.98        9.96      7.86 o 
  -2   4  13       83.84       80.40     16.06 o 
   0   4  13       78.39       62.44     21.16 o 
   2   4  13       86.68       84.31     13.02 o 
 -19   5  13       23.96       23.20     12.06 o 
 -17   5  13       15.68       26.07      9.94 o 
 -15   5  13      116.39      141.56     18.60 o 
 -13   5  13      171.96      172.50     15.29 o 
 -11   5  13        0.22        7.55      7.12 o 
  -9   5  13        3.61       14.90     18.47 o 
  -7   5  13        7.54       -0.73     13.02 o 
  -5   5  13       53.46       46.35     16.53 o 
  -3   5  13       23.83       13.46     20.27 o 
  -1   5  13       39.28       48.32     11.82 o 
 -12   6  13        0.53       -2.09      9.95 o 
 -10   6  13        3.63       16.37      8.59 o 
  -8   6  13       12.07       47.68     20.79 o 
 -24   0  14       10.67       26.33     26.23 o 
 -22   0  14       27.77       37.54     16.76 o 
 -20   0  14       18.26       25.99     23.58 o 
 -18   0  14        2.72        2.21     19.80 o 
 -16   0  14       15.61       18.17     27.42 o 
 -14   0  14       80.78       57.44     17.08 o 
 -12   0  14       26.81       20.69     12.49 o 
 -10   0  14        7.73       15.36      8.61 o 
  -8   0  14        1.21        4.88     10.65 o 
  -6   0  14       12.70       11.84     12.25 o 
  -4   0  14        2.90       -4.48     12.17 o 
  -2   0  14        7.10       13.08     10.58 o 
   0   0  14        1.78       30.12     22.32 o 
   2   0  14        7.69       -6.21     13.65 o 
   4   0  14        0.17       21.77     15.15 o 
 -23   1  14        7.04       -0.94     11.93 o 
 -21   1  14        0.85        8.97     10.82 o 
 -19   1  14        3.24        7.15      9.01 o 
 -17   1  14       54.35       60.03     13.56 o 
 -15   1  14      117.20      120.50     17.47 o 
 -13   1  14        1.54        5.63      8.70 o 
 -11   1  14       26.13       30.61      8.00 o 
  -9   1  14      122.66      128.06     14.39 o 
  -7   1  14        5.45       29.64      8.76 o 
  -5   1  14       97.29       78.31     15.15 o 
  -3   1  14       18.27       20.78      7.82 o 
  -1   1  14       10.18       14.21      9.34 o 
   1   1  14        0.96       31.72     11.93 o 
   3   1  14       28.73       34.22     11.48 o 
 -22   2  14        4.30        4.25      9.03 o 
 -20   2  14        1.41        9.89      8.93 o 
 -18   2  14       12.89       22.71      9.69 o 
 -16   2  14        5.60       -2.13      8.35 o 
 -14   2  14        2.72       15.05     12.12 o 
 -12   2  14        5.34       15.11      7.01 o 
 -10   2  14       14.45       24.36      8.19 o 
  -8   2  14        7.29        5.09     11.69 o 
  -6   2  14        5.33       11.42     12.04 o 
  -4   2  14        6.31       13.67      7.43 o 
  -2   2  14        1.56        6.92      7.51 o 
   0   2  14        6.89       14.16     10.36 o 
   2   2  14       19.29       23.65     11.65 o 
 -21   3  14        0.50       15.38     12.87 o 
 -19   3  14       73.64       87.84     21.15 o 
 -17   3  14       35.62       32.01      9.37 o 
 -15   3  14       43.95       46.68     10.02 o 
 -13   3  14       77.33       60.63     10.83 o 
 -11   3  14        6.17       14.89      8.80 o 
  -9   3  14       79.93       99.74     16.36 o 
  -7   3  14        0.07       -1.34      9.69 o 
  -5   3  14       70.34       40.61     11.15 o 
  -3   3  14        0.14        0.35      6.13 o 
  -1   3  14       24.81       25.33      9.76 o 
   1   3  14       59.95       65.09     13.57 o 
 -18   4  14        3.15       18.53     11.73 o 
 -16   4  14        0.66        8.43     11.35 o 
 -14   4  14       17.45        2.29      8.38 o 
 -12   4  14        0.56       11.45      9.07 o 
 -10   4  14        2.16       18.50      8.18 o 
  -8   4  14        3.60        0.98      9.66 o 
  -6   4  14        0.31       27.16     12.41 o 
  -4   4  14       27.52       17.18     11.26 o 
  -2   4  14        4.45        9.37     11.21 o 
 -13   5  14       21.52       16.98      8.80 o 
 -11   5  14       19.44        2.06     10.38 o 
  -9   5  14        3.99        2.89     13.22 o 
  -7   5  14        0.18        9.14     20.79 o 
 -21   1  15       29.06       45.15     10.84 o 
 -19   1  15       86.69      110.55     15.98 o 
 -17   1  15        0.11       13.64      8.65 o 
 -15   1  15       18.04       12.71     10.17 o 
 -13   1  15        0.53        7.47      8.13 o 
 -11   1  15       39.65       32.99     18.22 o 
  -9   1  15      117.27      146.43     25.61 o 
  -7   1  15        2.67       13.81      7.81 o 
  -5   1  15       48.18       52.84     21.97 o 
  -3   1  15       11.70       26.29      9.45 o 
  -1   1  15       64.91       54.08     12.09 o 
 -20   2  15        1.85       12.99      9.33 o 
 -18   2  15        6.53        7.37      8.94 o 
 -16   2  15        0.38       29.70     10.09 o 
 -14   2  15        1.83        8.36      7.99 o 
 -12   2  15        0.77        2.02     10.05 o 
 -10   2  15        1.71       16.23     11.23 o 
  -8   2  15        3.42       10.09     15.56 o 
  -6   2  15        0.73        5.18     10.65 o 
  -4   2  15        2.33       17.60      8.87 o 
  -2   2  15        0.01       -5.67      8.64 o 
 -17   3  15        0.80       22.49     12.80 o 
 -15   3  15        4.16        3.74      8.51 o 
 -13   3  15       17.02       18.99      8.81 o 
 -11   3  15        3.06        4.14      9.51 o 
  -9   3  15        9.13       15.61     14.67 o 
  -7   3  15       16.07       26.75     12.04 o 
  -5   3  15        6.65       32.99     12.55 o 
 -16   0  16        9.89       22.54     14.98 o 
 -14   0  16        9.33       24.64     21.85 o 
 -12   0  16        4.55       25.83     22.12 o 
 -10   0  16        2.32       -7.68     21.72 o 
  -8   0  16        8.91      -17.75     20.79 o 
  -6   0  16       19.50       39.07     23.71 o 
 -15   1  16       10.09       14.98     15.96 o 
 -13   1  16       18.91       34.11     16.42 o 
 -11   1  16        0.13       17.45     14.74 o 
  -9   1  16       21.97       -4.97     14.05 o 
  -7   1  16        0.39        3.62     14.70 o 
 -12   2  16        2.41       17.08     14.52 o 
                                                 
